# Supplementary material for: Regional regulation of transcription in the chicken genome
Source: BMC Genomics. 2010 Jan 14;11:28. doi: 10.1186/1471-2164-11-28 (PMC2817690; doi:10.1186/1471-2164-11-28)
Supplement: Additional file 1 — Genomic location of RIDGEs and anti-RIDGEs. Genomic location of RIDGEs and anti-RIDGEs identified in the chicken genome in this study. [file 1471-2164-11-28-S1.XLS]

## Sheet: Supplemental Table S1_ridge_ant
chrom	rid.start	rid.end	start	end	length	# of ensembl genes
1	409	432	51523189	52718221	1195032	37
1	733	789	79456666	81593433	2136767	80
1	792	802	81668119	82543577	875458	12
1	805	830	82645729	83968289	1322560	31
1	1627	1659	199326739	200678569	1351830	60
3	12	42	1823953	3841807	2017854	48
3	88	119	8616050	11221444	2605394	35
3	517	542	53093406	54957809	1864403	29
4	45	111	1562865	3048736	1485871	91
4	384	402	35021774	35747159	725385	23
4	406	419	35816799	36362764	545965	18
4	501	542	47147866	51431904	4284038	65
5	3	20	13137	390389	377252	31
5	52	62	1469270	1652083	182813	13
5	482	515	40440052	41649412	1209360	42
5	646	660	55461412	56964511	1503099	23
6	84	157	10502684	16935040	6432356	106
6	263	301	23501463	24465801	964338	48
7	240	296	23764443	28891623	5127180	85
8	24	56	2658697	4326569	1667872	43
8	77	89	5341177	5922421	581244	19
8	91	116	6014196	7404404	1390208	39
8	272	305	21445680	22358698	913018	52
8	340	380	25282804	27494430	2211626	57
9	35	104	3638881	6440013	2801132	94
9	181	191	14940434	16025641	1085207	17
9	194	244	16070126	17991169	1921043	78
10	14	60	384411	1849734	1465323	64
10	275	285	20085446	20628648	543202	13
10	293	337	21039521	22506595	1467074	67
11	27	37	590280	771850	181570	13
11	54	83	1194279	2098139	903860	52
11	206	271	17512189	21701432	4189243	111
12	2	16	63804	809798	745994	16
13	3	36	838697	3233507	2394810	54
13	75	174	8359579	13511186	5151607	127
13	219	230	16937180	17531582	594402	20
15	1	11	21278	406405	385127	13
15	147	172	7210748	8195888	985140	42
15	214	287	9465959	12957114	3491155	104
17	9	73	784834	5496179	4711345	100
17	113	140	6247090	7394345	1147255	37
18	152	233	8189086	10796494	2607408	133
19	1	11	490	251454	250964	15
19	77	174	4312010	6797362	2485352	142
20	11	46	622417	2630376	2007959	54
20	77	90	5090489	5401559	311070	20
20	161	207	9713565	10487362	773797	66
21	4	29	132585	909986	777401	35
21	118	156	4118846	5281628	1162782	59
21	161	172	5477513	5800493	322980	13
21	176	192	5910772	6864458	953686	27
22	1	36	93307	1571893	1478586	42
22	40	53	1604320	2307547	703227	18
22	65	93	2560709	3920581	1359872	38
23	1	159	11199	5930237	5919038	253
24	82	130	4379028	6260159	1881131	84
26	8	36	99788	902578	802790	37
26	187	200	4571570	5061606	490036	25
27	11	29	1011615	1440613	428998	21
27	36	54	1579935	2688600	1108665	30
27	106	140	4123345	4725288	601943	62
28	6	43	487438	1568107	1080669	63
28	62	117	1954899	2905292	950393	88
