# Supplementary material for: Regional regulation of transcription in the chicken genome
Source: BMC Genomics. 2010 Jan 14;11:28. doi: 10.1186/1471-2164-11-28 (PMC2817690; doi:10.1186/1471-2164-11-28)
Supplement: Additional file 2 — Correlations of transcriptome maps in different tissues. All pairwise correlations between the tissue-specific transcriptome maps. [file 1471-2164-11-28-S2.XLS]

## Sheet: Sheet1
	Gmedian.mean	brain	bursa	jejunum	kidney	liver	lung	spleen	thymus
Gmedian.mean	1	x	x	x	x	x	x	x	x
brain	0.901031	1	x	x	x	x	x	x	x
bursa	0.951583	0.841294	1	x	x	x	x	x	x
jejunum	0.936441	0.821161	0.882502	1	x	x	x	x	x
kidney	0.924122	0.836687	0.842963	0.893694	1	x	x	x	x
liver	0.894403	0.802999	0.824267	0.865643	0.885109	1	x	x	x
lung	0.957938	0.86118	0.9255	0.889836	0.875488	0.840431	1	x	x
spleen	0.95735	0.840708	0.933759	0.868825	0.838779	0.819103	0.923243	1	x
thymus	0.9599	0.836713	0.91949	0.886321	0.867178	0.845046	0.917107	0.937382	1
window size of the transcriptome map = 39 genes
