# Supplementary material for: Regional regulation of transcription in the chicken genome
Source: BMC Genomics. 2010 Jan 14;11:28. doi: 10.1186/1471-2164-11-28 (PMC2817690; doi:10.1186/1471-2164-11-28)
Supplement: Additional file 3 — Random permutation test. Random permutation test results for RIDGE identification with different window sizes. [file 1471-2164-11-28-S3.XLS]

## Sheet: Sheet1
Threshold	window size	No. of RIDGEs	No. of permutation	minmum length of RIDGE	average No. of RIDGEs in permutation	Range	sd. of average
1.19 x genomic median	29	79	10000	10	67.5	43-95	7.1
1.19 x genomic median	39	64	10000	10	53.4	30-78	6.6
1.19 x genomic median	59	58	10000	10	37.1	17-60	6
