# Supplementary material for: Regional regulation of transcription in the chicken genome
Source: BMC Genomics. 2010 Jan 14;11:28. doi: 10.1186/1471-2164-11-28 (PMC2817690; doi:10.1186/1471-2164-11-28)
Supplement: Additional file 4 — Positions of the synteny block in the chicken genome. Genomic positions of the ends of the synteny block on genome build WASHUC2. [file 1471-2164-11-28-S4.XLS]

## Sheet: build1_evo_breaks_GG2_GG3
block_num	chicken_chr	chicken_start	chicken_len	chicken_sign	chicken_end				CHR	start					CHR		end		Size	Size_DIFF
315	1	3718994	2481243	-	6200237		-	Block315	1	7305726	7305953	315	-	BlockE315	1	4136620	4136920	315	3168806	687563
261	1	8821168	848678	-	9669846		-	Block261	1	15857954	15858254	261	-	BlockE261	1	14999518	14999818	261	858136	9458
260	1	9679098	1145371	-	10824469		-	Block260	1	14989909	14990209	260	-	BlockE260	1	13844454	13844754	260	1145155	-216
254	1	10978764	3383664	+	14362428		-	Block254	1	13688763	13689063	254	-	BlockE254	1	10137579	10137879	254	3550884	167220
569	1	15931153	1585289	+	17516442		+	Block569	1	20117271	20117571	569	+	BlockE569	1	21693681	21693757	569	1576486	-8803
263	1	17782219	6013605	-	23795824		+	Block263	1	22388378	22388678	263	+	BlockE263	1	28632598	28632898	263	6244520	230915
262	1	24442785	1195750	-	25638535		+	Block262	1	29286259	29286559	262	+	BlockE262	1	30496419	30496719	262	1210460	14710
385	1	25846950	2510950	+	28357900		+	Block385	1	30704958	30705258	385	+	BlockE385	1	33236679	33236979	385	2532021	21071
386	1	29832761	14634523	+	44467284		+	Block386	1	34739612	34739912	386	+	BlockE386	1	49583727	49584027	386	14844415	209892
265	1	44469723	232524	-	44702247		+	Block265	1	49586166	49586466	265	+	BlockE265	1	49822908	49823208	265	237042	4518
378	1	44723471	94482	-	44817953		+	Block378	1	49844132	49844432	378	+	BlockE378	1	49941396	49941696	378	97564	3082
377	1	44942136	778229	+	45720365		+	Block377	1	50066214	50066514	377	-	BlockE377	1	50873211	50873511	377	807297	29068
268	1	45790439	90477	+	45880916		+	Block268	1	50943666	50943797	268	+	BlockE268	1	51033977	51034277	268	90611	134
567	1	45910688	2810788	-	48721476		+	Block567	1	51064351	51064651	567	+	BlockE567	1	54039670	54039969	567	2975618	164830
566	1	48749348	114591	-	48863939		+	Block566	1	54067586	54067886	566	+	BlockE566	1	54181535	54181835	566	114249	-342
565	1	49817639	195344	-	50012983		+	Block565	1	55131759	55132059	565	+	BlockE565	1	55335910	55336210	565	204451	9107
388	1	50041221	1343011	-	51384232		+	Block388	1	55364569	55364869	388	+	BlockE388	1	56722349	56722649	388	1358080	15069
387	1	51419497	986955	-	52406452		+	Block387	1	56757710	56758010	387	+	BlockE387	1	57759568	57759868	387	1002158	15203
267	1	53025344	246592	+	53271936		+	Block267	1	58386995	58387295	267	+	BlockE267	1	58648096	58648396	267	261401	14809
269	1	53440243	565441	+	54005684		+	Block269	1	58817927	58818227	269	+	BlockE269	1	59389289	59389589	269	571662	6221
266	1	54120721	951397	-	55072118		+	Block266	1	59509682	59509982	266	+	BlockE266	1	60514985	60515285	266	1005603	54206
383	1	55762770	314199	-	56076969		+	Block383	1	61220165	61220465	383	-	BlockE383	1	61536746	61537046	383	316881	2682
371	1	56891635	908554	+	57800189		+	Block371	1	62361655	62361955	371	+	BlockE371	1	63281631	63281931	371	920276	11722
555	1	58270211	243208	+	58513419		+	Block555	1	63757669	63757969	555	+	BlockE555	1	64008846	64009085	555	251416	8208
379	1	59252704	2710622	+	61963326		+	Block379	1	64775367	64775667	379	+	BlockE379	1	67505254	67505554	379	2730187	19565
380	1	61974734	1736313	-	63711047		+	Block380	1	67516991	67517168	380	+	BlockE380	1	69285866	69286166	380	1769175	32862
381	1	63756727	859791	+	64616518		+	Block381	1	69331546	69331846	381	+	BlockE381	1	70189058	70189358	381	857812	-1979
568	1	64999567	2879739	+	67879306		+	Block568	1	70576705	70577005	568	+	BlockE568	1	73505059	73505288	568	2928583	48844
375	1	68263600	443601	+	68707201		-	Block375	1	79314578	79314878	375	+	BlockE375	1	78857362	78857471	375	457107	13506
120	1	69229775	226951	+	69456726		+	Block120	1	79729130	79729430	120	+	BlockE120	1	79963929	79964051	120	234921	7970
374	1	70961727	565101	+	71526828		+	Block374	1	80009111	80009409	374	-	BlockE374	1	80603698	80603998	374	594887	29786
270	1	71617797	416113	-	72033910		+	Block270	1	80671570	80671870	270	+	BlockE270	1	81042488	81042788	270	371218	-44895
376	1	71923683	406030	+	72329713		-	Block376	1	81618706	81619006	376	-	BlockE376	1	81469127	81469359	376	149347	-256683
32	1	72437811	342223	-	72780034		+	Block32	1	81650411	81650675	32	+	BlockE32	1	81937863	81938163	32	287752	-54471
116	1	73245445	156780	-	73402225		+	Block116	1	82436809	82437076	116	+	BlockE116	1	82611291	82611591	116	174782	18002
118	1	73493901	820933	-	74314834		+	Block118	1	82705769	82706069	118	+	BlockE118	1	83510070	83510370	118	804601	-16332
31	1	74437786	164418	-	74602204		+	Block31	1	83638072	83638372	31	+	BlockE31	1	83805664	83805964	31	167892	3474
117	1	74696715	2488842	-	77185557		+	Block117	1	83903781	83904081	117	+	BlockE117	1	86416124	86416424	117	2512643	23801
115	1	77318399	364906	-	77683305		+	Block115	1	86559494	86559794	115	+	BlockE115	1	86929208	86929508	115	370014	5108
114	1	78295467	4426658	+	82722125		+	Block114	1	87546629	87546929	114	+	BlockE114	1	92017634	92017934	114	4471305	44647
35	1	85302918	467602	-	85770520		+	Block35	1	94687574	94687874	35	+	BlockE35	1	95212422	95212722	35	525148	57546
33	1	86291740	127193	-	86418933		+	Block33	1	95740729	95741029	33	+	BlockE33	1	95877513	95877813	33	137084	9891
113	1	86471817	307119	-	86778936		+	Block113	1	95931212	95931512	113	+	BlockE113	1	96240277	96240577	113	309365	2246
549	1	92200029	10542479	+	102742508		+	Block549	1	101718955	101719255	549	+	BlockE549	1	112490701	112491001	549	10772046	229567
550	1	103028029	681226	+	103709255		+	Block550	1	112777353	112777653	550	+	BlockE550	1	113474223	113474512	550	697159	15933
551	1	103726977	361167	+	104088144		+	Block551	1	113538942	113539242	551	+	BlockE551	1	113909551	113909813	551	370871	9704
572	1	104519431	2393411	-	106912842		+	Block572	1	114371966	114372266	572	+	BlockE572	1	116809991	116810291	572	2438325	44914
571	1	109149414	2466950	-	111616364		+	Block571	1	119178811	119179111	571	+	BlockE571	1	121711876	121712176	571	2533365	66415
570	1	111676237	5976472	-	117652709		+	Block570	1	121771749	121772049	570	-	BlockE570	1	128426702	128427002	570	6655253	678781
416	1	123378102	1577795	+	124955897		+	Block416	1	134465026	134465326	416	+	BlockE416	1	136049746	136050046	416	1585020	7225
64	1	124962251	3572683	-	128534934		+	Block64	1	136056100	136056400	64	+	BlockE64	1	139696899	139697199	64	3641099	68416
65	1	129295657	220617	+	129516274		+	Block65	1	140461925	140462225	65	+	BlockE65	1	140725872	140726172	65	264247	43630
406	1	129910161	5452782	-	135362943		+	Block406	1	141123824	141124124	406	+	BlockE406	1	146870403	146870703	406	5746879	294097
405	1	135421899	162001	-	135583900		+	Block405	1	146945655	146945955	405	+	BlockE405	1	147108465	147108765	405	163110	1109
404	1	135908307	22012723	-	157921030		+	Block404	1	147436162	147436446	404	+	BlockE404	1	170020595	170020895	404	22584733	572010
401	1	157922949	3332537	+	161255486		+	Block401	1	170022514	170022814	401	+	BlockE401	1	173407114	173407414	401	3384900	52363
402	1	161498098	828181	+	162326279		+	Block402	1	173656675	173656975	402	+	BlockE402	1	174496524	174496824	402	840149	11968
403	1	162424333	149813	+	162574146		+	Block403	1	174596152	174596452	403	+	BlockE403	1	174745596	174745896	403	149744	-69
400	1	162681642	2545621	-	165227263		+	Block400	1	174852988	174853288	400	+	BlockE400	1	177445750	177446050	400	2593062	47441
399	1	166290120	2426299	-	168716419		+	Block399	1	178522452	178522752	399	+	BlockE399	1	181002757	181003057	399	2480605	54306
398	1	169054883	677957	-	169732840		+	Block398	1	181341415	181341715	398	+	BlockE398	1	182036245	182036545	398	695130	17173
397	1	170341079	859232	-	171200311		+	Block397	1	182656328	182656628	397	+	BlockE397	1	183546580	183546880	397	890552	31320
364	1	171450645	951997	-	172402642		+	Block364	1	183801113	183801413	364	+	BlockE364	1	184762558	184762858	364	961745	9748
363	1	173031522	5176941	-	178208463		+	Block363	1	185409673	185409973	363	-	BlockE363	1	190704252	190704552	363	5294879	117938
362	1	179431949	5149593	+	184581542		+	Block362	1	192020211	192020511	362	-	BlockE362	1	197760629	197760929	362	5740718	591125
373	1	184650575	992517	-	185643092		+	Block373	1	76307690	76307990	373	-	BlockE373	1	75728223	75728523	373	579167	-413350
372	1	185813234	157644	+	185970878		-	Block372	1	75541875	75542175	372	+	BlockE372	1	75377495	75377795	372	164080	6436
382	1	186310240	393044	-	186703284		-	Block382	1	75028604	75028904	382	+	BlockE382	1	74630897	74631197	382	397407	4363
360	1	186939682	659321	-	187599003		-	Block360	1	200810842	200811142	360	-	BlockE360	1	200072426	200072726	360	738116	78795
361	1	187616785	215112	+	187831897		-	Block361	1	200055720	200056020	361	-	BlockE361	1	199791962	199792262	361	263458	48346
102	2	1576258	58656	+	1634914		+	Block102	2	1921582	1921882	102	+	BlockE102	2	1982233	1982533	102	60951	2295
46	2	1642337	511681	-	2154018		+	Block46	2	1989725	1989938	46	+	BlockE46	2	2535584	2535884	46	546159	34478
104	2	2820164	663182	+	3483346		+	Block104	2	3211046	3211346	104	+	BlockE104	2	3893418	3893718	104	682672	19490
272	2	5651780	2266034	+	7917814		+	Block272	2	6134014	6134314	272	+	BlockE272	2	8431269	8431569	272	2297555	31521
314	2	9678556	1492432	+	11170988		+	Block314	2	10209608	10209908	314	+	BlockE314	2	11718506	11718574	314	1508966	16534
320	2	12529791	903860	-	13433651		+	Block320	2	13093856	13094156	320	+	BlockE320	2	14000174	14000474	320	906618	2758
319	2	13549610	1095493	-	14645103		+	Block319	2	14119401	14119701	319	+	BlockE319	2	15233303	15233603	319	1114202	18709
318	2	14667891	459174	-	15127065		+	Block318	2	15257682	15257982	318	+	BlockE318	2	15720806	15721106	318	463424	4250
317	2	15251791	4486689	-	19738480		+	Block317	2	15827529	15827829	317	+	BlockE317	2	20371592	20371892	317	4544363	57674
316	2	19796423	124534	-	19920957		+	Block316	2	20429535	20429750	316	+	BlockE316	2	20555853	20556153	316	126618	2084
255	2	20135065	1851496	+	21986561		+	Block255	2	20770424	20770724	255	+	BlockE255	2	22626452	22626752	255	1856328	4832
256	2	22219796	1752579	+	23972375		+	Block256	2	22860764	22861064	256	+	BlockE256	2	24641594	24641894	256	1781130	28551
238	2	23990190	1974863	+	25965053		+	Block238	2	24660113	24660413	238	+	BlockE238	2	26659661	26659961	238	1999848	24985
239	2	26033777	3016090	+	29049867		+	Block239	2	26728802	26729102	239	+	BlockE239	2	29772795	29773001	239	3044199	28109
240	2	29069153	886541	+	29955694		+	Block240	2	29791808	29792108	240	+	BlockE240	2	30690498	30690798	240	898990	12449
241	2	30190849	88158	+	30279007		+	Block241	2	30925758	30926058	241	+	BlockE241	2	31016237	31016537	241	90779	2621
242	2	30320489	2775153	+	33095642		+	Block242	2	31055532	31055832	242	+	BlockE242	2	33892820	33893120	242	2837588	62435
96	2	33107833	363216	+	33471049		+	Block96	2	33905011	33905311	96	+	BlockE96	2	34270447	34270747	96	365736	2520
97	2	33475585	1543791	+	35019376		+	Block97	2	34274983	34275283	97	+	BlockE97	2	35859292	35859592	97	1584609	40818
98	2	36278790	1357735	+	37636525		+	Block98	2	37154914	37155214	98	+	BlockE98	2	38519223	38519523	98	1364609	6874
99	2	37710088	1931535	+	39641623		+	Block99	2	38594620	38594920	99	+	BlockE99	2	40544133	40544433	99	1949813	18278
95	2	40509087	112356	-	40621443		+	Block95	2	41408752	41409052	95	+	BlockE95	2	41524513	41524813	95	116061	3705
125	2	40700661	1049125	+	41749786		+	Block125	2	41603731	41604031	125	+	BlockE124	12	20318288	20318588	124	21285143	20236018
103	2	41831759	485933	-	42317692		+	Block103	2	42745910	42746210	103	+	BlockE103	2	43241364	43241664	103	495754	9821
101	2	42558578	905081	-	43463659		+	Block101	2	43481917	43482217	101	+	BlockE101	2	44397883	44398183	101	916266	11185
100	2	43501932	1582341	+	45084273		+	Block100	2	44436751	44437051	100	+	BlockE100	2	46033062	46033362	100	1596611	14270
245	2	45131755	687929	-	45819684		+	Block245	2	46080952	46081252	245	+	BlockE245	2	46778044	46778344	245	697392	9463
244	2	45889358	1101834	-	46991192		+	Block244	2	46847800	46848100	244	+	BlockE244	2	47970661	47970961	244	1123161	21327
243	2	47264082	452652	-	47716734		+	Block243	2	48246025	48246325	243	+	BlockE243	2	48697894	48698194	243	452169	-483
246	2	48251711	2333231	+	50584942		+	Block246	2	49246143	49246443	246	+	BlockE246	2	51626346	51626646	246	2380503	47272
271	2	54003922	262346	+	54266268		+	Block271	2	55253214	55253514	271	+	BlockE271	2	55524026	55524326	271	271112	8766
247	2	54329474	822035	+	55151509		+	Block247	2	55590326	55590626	247	+	BlockE247	2	56444364	56444664	247	854338	32303
172	2	55295087	324781	-	55619868		+	Block172	2	56586227	56586527	172	+	BlockE172	2	56914807	56915107	172	328880	4099
518	2	55935006	826537	-	56761543		+	Block518	2	57227459	57227759	518	+	BlockE518	2	58079870	58080755	518	853296	26759
208	2	57593035	1783037	-	59376072		+	Block208	2	58923168	58923468	208	+	BlockE208	2	60732809	60733109	208	1809941	26904
207	2	60074820	182425	-	60257245		+	Block207	2	61436545	61436845	207	+	BlockE207	2	61619970	61620270	207	183725	1300
206	2	60262613	1555362	+	61817975		+	Block206	2	61625338	61625638	206	+	BlockE206	2	63200331	63200631	206	1575293	19931
205	2	61886093	5491543	+	67377636		+	Block205	2	63270901	63271027	205	+	BlockE205	2	68840769	68840892	205	5569991	78448
516	2	67540126	723234	-	68263360		+	Block516	2	69002576	69002876	516	+	BlockE516	2	69730935	69731235	516	728659	5425
175	2	68909923	9986168	-	78896091		+	Block175	2	70369383	70369683	175	+	BlockE175	2	81116590	81116890	175	10747507	761339
174	2	79181095	656925	-	79838020		+	Block174	2	81429167	81429467	174	+	BlockE174	2	82142524	82142824	174	713657	56732
248	2	79903401	1255685	+	81159086		+	Block248	2	82208547	82208847	248	+	BlockE248	2	83492226	83493156	248	1284609	28924
514	2	83031185	817898	-	83849083		+	Block514	2	85390272	85390572	514	-	BlockE514	2	86210817	86211117	514	820845	2947
301	2	84125119	234932	+	84360051		+	Block301	2	86489857	86490157	301	+	BlockE301	2	86725150	86725450	301	235593	661
173	2	85666895	136657	+	85803552		+	Block173	2	88047323	88047623	173	+	BlockE173	2	88185109	88186012	173	138689	2032
297	2	87731022	537495	-	88268517		+	Block297	2	90141360	90141660	297	+	BlockE297	2	90690660	90690960	297	549600	12105
298	2	88978612	610080	-	89588692		+	Block298	2	91405354	91405465	298	+	BlockE298	2	92023877	92024177	298	618823	8743
209	2	89772545	358979	-	90131524		+	Block209	2	92217878	92218178	209	+	BlockE209	2	92589048	92589348	209	371470	12491
517	2	90444578	3415129	-	93859707		+	Block517	2	92901660	92901960	517	-	BlockE517	2	96369754	96369992	517	3468332	53203
512	2	96294672	869476	+	97164148		-	Block512	2	99704009	99704309	512	-
511	2	98637306	1329774	+	99967080		+	Block511	2	102532918	102533218	511	+	BlockE511	2	103920921	103921221	511	1388303	58529
510	2	100550578	376800	+	100927378		-	Block510	2	104341188	104341488	510	+	BlockE510	2	103992355	103992539	510	348649	-28151
509	2	101299006	72321	-	101371327		+	Block509	2	105242979	105243279	509	+	BlockE509	2	105314827	105315127	509	72148	-173
513	2	101396380	5316723	+	106713103		+	Block513	2	105339880	105340180	513		BlockE513	2	110701062	110701362	513	5361482	44759
283	2	108155265	1588552	+	109743817		+	Block283	2	112363769	112364069	283	+	BlockE283	2	114141906	114142206	283	1778437	189885
284	2	110417133	2279890	+	112697023		+	Block284	2	114898902	114899202	284	+	BlockE284	2	117307890	117308190	284	2409288	129398
285	2	114624494	3391712	+	118016206		+	Block285	2	119492828	119493128	285	+	BlockE285	2	123311917	123312217	285	3819389	427677
286	2	118821471	3403307	+	122224778		+	Block286	2	124129294	124129594	286	+	BlockE286	2	127603166	127603466	286	3474172	70865
287	2	123009527	2789776	+	125799303		+	Block287	2	128395154	128395454	287	+	BlockE287	2	131226526	131226826	287	2831672	41896
288	2	126293894	4917777	+	131211671		+	Block288	2	131738321	131738621	288	+	BlockE288	2	138092623	138092923	288	6354602	1436825
289	2	132705364	1725509	-	134430873		-	Block289	2	142011275	142011555	289	-	BlockE289	2	140264419	140264719	289	1746556	21047
60	3	52483	2869207	-	2921690		-	Block60	3	2361832	2362132	60	+	BlockE60	3	2942357	2942657	60	580825	-2288382
66	3	3007999	119865	-	3127864		+	Block66	3	3030026	3030326	66	+	BlockE66	3	3155106	3155406	66	125380	5515
532	3	3183481	863393	+	4046874		+	Block532	3	3212081	3212381	532	-	BlockE532	3	4104866	4105166	532	893085	29692
216	3	4123659	119804	+	4243463		+	Block216	3	4198899	4199199	216	+	BlockE216	3	4341535	4341835	216	142936	23132
530	3	5308436	414907	+	5723343		+	Block530	3	5416990	5417290	530	-	BlockE530	3	11408393	11408693	530	5991703	5576796
61	3	5856028	2343689	-	8199717		-	Block61	3	11275914	11276214	61	-	BlockE61	3	8903277	8903577	61	2372337	28648
59	3	8203910	319605	-	8523515		-	Block59	3	8899084	8899384	59	-	BlockE59	3	8574727	8575027	59	324057	4452
54	3	8555836	500020	+	9055856		-	Block54	3	8540741	8540812	54	-	BlockE54	3	8030933	8031233	54	509508	9488
528	3	13066209	216628	+	13282837		+	Block528	3	17861061	17861361	528	+	BlockE528	3	18047991	18048291	528	187230	-29398
44	3	13367284	5827833	-	19195117		+	Block44	3	18133635	18133935	44	+	BlockE44	3	24004642	24004942	44	5871307	43474
215	3	19199770	239760	+	19439530		+	Block215	3	24009295	24009595	215	+	BlockE215	3	24261704	24262004	215	252709	12949
58	3	20011389	3410858	+	23422247		+	Block58	3	24843918	24844218	58	+	BlockE58	3	28298512	28298812	58	3454894	44036
53	3	23538994	428474	-	23967468		+	Block53	3	28415942	28416242	53	+	BlockE53	3	28849760	28850060	53	434118	5644
213	3	25620004	902325	-	26522329		+	Block213	3	30518543	30518843	213	+	BlockE213	3	31433731	31434031	213	915488	13163
217	3	26522412	782147	-	27304559		+	Block217	3	31433814	31434114	217	+	BlockE217	3	32245402	32245702	217	811888	29741
56	3	27665531	319591	-	27985122		+	Block56	3	32609892	32610192	56	+	BlockE56	3	32930983	32931283	56	321391	1800
57	3	28312235	1575595	-	29887830		+	Block57	3	33262259	33262559	57	+	BlockE57	3	34853608	34853908	57	1591649	16054
55	3	29892878	148274	-	30041152		+	Block55	3	34858656	34858956	55	+	BlockE55	3	35007326	35007626	55	148970	696
49	3	30060777	2613253	-	32674030		+	Block49	3	35028350	35028624	49	+	BlockE49	3	37671019	37671319	49	2642969	29716
48	3	34752369	955945	-	35708314		+	Block48	3	40397148	40397448	48	+	BlockE48	3	41421842	41422142	48	1024994	69049
47	3	36123985	631705	+	36755690		+	Block47	3	41830967	41831267	47	+	BlockE47	3	42472790	42473090	47	642123	10418
234	3	36874372	1129497	-	38003869		+	Block234	3	42593999	42594299	234	+	BlockE234	3	43731852	43732152	234	1138153	8656
233	3	38590050	3166368	-	41756418		+	Block233	3	44325349	44325649	233	+	BlockE233	3	47516419	47516719	233	3191370	25002
230	3	45002402	2206848	+	47209250		+	Block230	3	47906884	47907184	230	+	BlockE230	3	50137074	50137374	230	2230490	23642
231	3	47326713	1323430	+	48650143		+	Block231	3	50259080	50259380	231	+	BlockE231	3	51595446	51595746	231	1336666	13236
232	3	49276323	1695738	+	50972061		+	Block232	3	52226179	52226479	232	+	BlockE232	3	53933596	53933896	232	1707717	11979
229	3	51240751	3496122	-	54736873		+	Block229	3	54217412	54217712	229	+	BlockE229	3	57761502	57761802	229	3544390	48268
228	3	55139195	1275743	-	56414938		+	Block228	3	58169961	58170261	228	+	BlockE228	3	60236761	60237061	228	2067100	791357
227	3	57412095	2157298	-	59569393		+	Block227	3	61340969	61341269	227	+	BlockE227	3	63753512	63753751	227	2412782	255484
226	3	59650340	2512631	-	62162971		+	Block226	3	63827676	63827945	226	+	BlockE226	3	66372524	66372824	226	2545148	32517
225	3	62248566	7119508	-	69368074		+	Block225	3	66458119	66458419	225	+	BlockE225	3	73679673	73679973	225	7221854	102346
224	3	69763963	5180361	-	74944324		+	Block224	3	74078041	74078341	224	+	BlockE224	3	79320569	79320869	224	5242828	62467
223	3	75222188	4591795	-	79813983		+	Block223	3	79601548	79601848	223	+	BlockE223	3	84234358	84234658	223	4633110	41315
222	3	80260005	5183353	-	85443358		+	Block222	3	84685291	84685591	222	+	BlockE222	3	89936386	89936686	222	5251395	68042
221	3	85666747	989555	-	86656302		+	Block221	3	90160727	90161027	221	+	BlockE221	3	91169238	91169538	221	1008811	19256
273	3	86768257	3163261	-	89931518		+	Block273	3	91283863	91284163	273	+	BlockE273	3	94495413	94495713	273	3211850	48589
50	3	90070891	12243614	+	102314505		+	Block50	3	94635943	94636243	50	+	BlockE50	3	107031900	107032200	50	12396257	152643
52	3	102508119	159994	+	102668113		+	Block52	3	107229997	107230297	52	+	BlockE52	3	107404200	107404500	52	174503	14509
278	3	103062017	131843	+	103193860		+	Block278	3	107857059	107857214	278	+	BlockE278	3	108001390	108001541	278	144482	12639
51	3	103358211	141021	-	103499232		+	Block51	3	108172062	108172362	51	+	BlockE51	3	108314182	108314356	51	142294	1273
279	3	103615744	527712	-	104143456		+	Block279	3	108451140	108451440	279	+	BlockE279	3	108993694	108993994	279	542854	15142
275	3	104726732	551220	+	105277952		+	Block275	3	109612561	109612861	275	+	BlockE275	3	110178653	110178953	275	566392	15172
220	3	105388951	744733	-	106133684		+	Block220	3	110294848	110295148	220	+	BlockE220	3	111052541	111052841	220	757993	13260
219	3	106583926	118383	-	106702309		+	Block219	3	111512995	111513295	219	+	BlockE219	3	111631608	111631908	219	118913	530
218	3	106736363	1261492	+	107997855		+	Block218	3	111666199	111666499	218	+	BlockE218	3	112993568	112993868	218	1327669	66177
583	4	129940	120782	+	250722		-	Block583	4	1655002	1655302	583	+	BlockE583	4	1517196	1517496	583	137506	16724
577	4	251638	133399	-	385037		-	Block577	4	1516280	1516580	577	+	BlockE577	4	1378312	1378612	577	137668	4269
574	4	496350	1173770	-	1670120		-	Block574	4	1267056	1267356	574	+	BlockE574	4	35374	35674	574	1231382	57612
579	4	1856848	79668	-	1936516		+	Block579	4	1999297	1999597	579	+	BlockE579	4	2082459	2082759	579	83462	3794
575	4	2033694	321418	-	2355112		+	Block575	4	2183517	2183817	575	-	BlockE575	4	2524869	2525169	575	341652	20234
584	4	3240825	1660640	+	4901465		+	Block584	4	3420568	3420868	584	-	BlockE584	4	5129132	5129432	584	1708864	48224
578	4	4951427	4208218	-	9159645		+	Block578	4	5183699	5183860	578	-	BlockE578	4	9447895	9448195	578	4264496	56278
586	4	10708118	361218	-	11069336		+	Block586	4	11020994	11021294	586	+	BlockE586	4	11387441	11387741	586	366747	5529
573	4	11412554	211797	-	11624351		+	Block573	4	11745205	11745505	573	+	BlockE573	4	11960984	11961284	573	216079	4282
576	4	12054197	623770	+	12677967								+	BlockE576	4	13027410	13027710	576	13027710	12403940
581	4	12900858	783772	-	13684630		+	Block581	4	13250547	13250847	581	+	BlockE581	4	14042963	14043263	581	792716	8944
582	4	15037504	1286619	-	16324123		+	Block582	4	15414604	15414904	582	+	BlockE582	4	16713590	16713890	582	1299286	12667
580	4	17044786	97347	+	17142133		+	Block580	4	17441693	17441885	580	+	BlockE580	4	17541848	17542148	580	100455	3108
585	4	17783733	43000	-	17826733		+	Block585	4	18191756	18192056	585	+	BlockE585	4	18236580	18236880	585	45124	2124
166	4	20445233	2084693	+	22529926		+	Block166	4	20911496	20911796	166	+	BlockE166	4	23029419	23029719	166	2118223	33530
167	4	23867326	1845622	+	25712948		+	Block167	4	24409637	24409937	167	+	BlockE167	4	26286726	26287026	167	1877389	31767
168	4	25733581	328915	-	26062496		+	Block168	4	26307359	26307659	168	+	BlockE168	4	26636707	26637007	168	329648	733
163	4	29399326	436043	+	29835369		+	Block163	4	30033319	30033619	163	+	BlockE163	4	30476663	30476963	163	443644	7601
164	4	30108020	2338918	+	32446938		+	Block164	4	30756883	30757183	164	+	BlockE164	4	33109966	33110266	164	2353383	14465
165	4	33324276	1112954	+	34437230		+	Block165	4	33976694	33976994	165	+	BlockE165	4	35097097	35097397	165	1120703	7749
162	4	34728335	340808	+	35069143		+	Block162	4	35387940	35388240	162	+	BlockE162	4	35738612	35738801	162	350861	10053
281	4	35098082	119760	-	35217842		+	Block281	4	35770979	35771279	281	+	BlockE281	4	35892927	35893227	281	122248	2488
152	4	35223963	230857	-	35454820		+	Block152	4	35903084	35903384	152	+	BlockE152	4	36134371	36134671	152	231587	730
156	4	35496978	2169243	+	37666221		+	Block156	4	36178647	36178947	156	+	BlockE156	4	38402793	38403093	156	2224446	55203
158	4	37754856	2060917	-	39815773		+	Block158	4	38490978	38491278	158	+	BlockE158	4	40598252	40598552	158	2107574	46657
170	4	39859522	3005008	-	42864530		+	Block170	4	40643614	40643903	170	+	BlockE170	4	43680615	43680915	170	3037301	32293
169	4	43863398	1259010	+	45122408		+	Block169	4	44695517	44695817	169	+	BlockE169	4	45973974	45974274	169	1278757	19747
150	4	45287939	130054	+	45417993		+	Block150	4	46139861	46140161	150	+	BlockE150	4	46273217	46273517	150	133656	3602
153	4	45458969	763391	+	46222360		+	Block153	4	46313967	46314267	153	+	BlockE153	4	47087614	47087914	153	773947	10556
155	4	46227502	549667	-	46777169		+	Block155	4	47092756	47093056	155	+	BlockE155	4	47648393	47648693	155	555937	6270
154	4	46858956	703311	-	47562267		+	Block154	4	47731050	47731350	154	+	BlockE154	4	48438792	48439092	154	708042	4731
147	4	48639156	1202437	+	49841593		+	Block147	4	49530220	49530520	147	+	BlockE147	4	50754336	50754636	147	1224416	21979
280	4	49795235	139593	-	49934828		+	Block280	4	50707694	50707994	280	+	BlockE280	4	50849039	50849303	280	141609	2016
274	4	50043097	114658	-	50157755		+	Block274	4	50957911	50958211	274	+	BlockE274	4	51098051	51098351	274	140440	25782
151	4	50181413	357406	+	50538819		+	Block151	4	51129011	51129311	151	+	BlockE151	4	51492763	51493063	151	364052	6646
149	4	50553748	879271	+	51433019		+	Block149	4	51508334	51508634	149	+	BlockE149	4	52404687	52404987	149	896653	17382
148	4	51590692	733574	+	52324266		+	Block148	4	52562582	52562882	148	+	BlockE148	4	53300814	53301114	148	738532	4958
161	4	54046610	482871	-	54529481		+	Block161	4	55048594	55048894	161	+	BlockE161	4	55534340	55534640	161	486046	3175
160	4	54734608	335096	-	55069704		+	Block160	4	55745379	55745679	160	+	BlockE160	4	56083088	56083388	160	338009	2913
159	4	55248957	3419309	-	58668266		+	Block159	4	56264220	56264520	159	+	BlockE159	4	59726263	59726563	159	3462343	43034
157	4	58714016	2777193	+	61491209		+	Block157	4	59772013	59772313	157	+	BlockE157	4	62816700	62817000	157	3044987	267794
171	4	61552478	276657	+	61829135		+	Block171	4	62879203	62879503	171	+	BlockE171	4	63160739	63161039	171	281836	5179
276	4	63271955	1935526	-	65207481		+	Block276	4	64617732	64618032	276	+	BlockE276	4	66595224	66595524	276	1977792	42266
146	4	65214096	13555586	-	78769682		+	Block146	4	66601839	66602139	146	+	BlockE146	4	81414438	81414738	146	14812899	1257313
145	4	78816109	2694387	+	81510496		+	Block145	4	81464059	81464359	145	+	BlockE145	4	84188290	84188590	145	2724531	30144
144	4	82152153	2883236	-	85035389		+	Block144	4	84861265	84861565	144	+	BlockE144	4	88036520	88036629	144	3175364	292128
526	4	88672909	694653	+	89367562		+	Block526	4	92091101	92091401	526	+	BlockE526	4	92859841	92860141	526	769040	74387
63	4	89649187	494040	-	90143227		+	Block63	4	93152756	93153056	63	+	BlockE63	4	93709332	93709632	63	556876	62836
357	5	11903	28785	+	40688		+	Block357	5	67863	68024	357	+	BlockE357	5	98581	98881	357	31018	2233
351	5	446757	1317591	-	1764348		-	Block351	5	3070855	3071155	351	-	BlockE351	5	1723395	1723695	351	1347160	29569
344	5	1815027	147233	+	1962260		-	Block344	5	1669743	1670043	344	-	BlockE344	5	1517226	1517526	344	152217	4984
421	5	2452475	410921	-	2863396		-	Block421	5	1020252	1020423	421	+	BlockE421	5	562113	562413	421	457839	46918
346	5	2870190	136442	+	3006632		-	Block346	5	555319	555619	346	-	BlockE346	5	413071	413371	346	141948	5506
356	5	3069948	29194	+	3099142								-	BlockE356	5	319631	319792	356	319792	290598
348	5	4972819	2733205	-	7706024		+	Block348	5	8387571	8387871	348	+	BlockE348	5	11155862	11156162	348	2768591	35386
349	5	7912922	1500552	+	9413474		+	Block349	5	11365978	11366278	349	+	BlockE349	5	12938048	12938348	349	1572370	71818
350	5	9516309	810392	+	10326701		+	Block350	5	13042254	13042554	350	+	BlockE350	5	13857053	13857354	350	815100	4708
347	5	10557668	2631155	-	13188823		+	Block347	5	14090306	14090606	347	+	BlockE347	5	16774591	16774890	347	2684584	53429
345	5	13261618	274292	-	13535910		+	Block345	5	16997736	16998036	345	+	BlockE345	5	17274762	17275062	345	277326	3034
358	5	13551315	459834	+	14011149		+	Block358	5	17302912	17303212	358	+	BlockE358	5	17889225	17889525	358	586613	126779
355	5	14233482	84766	-	14318248		+	Block355	5	18130168	18130468	355
359	5	14374984	1166608	+	15541592		+	Block359	5	18299480	18299780	359	+	BlockE359	5	19566567	19566867	359	1267387	100779
353	5	15649195	3961614	+	19610809		+	Block353	5	20174230	20174530	353	+	BlockE353	5	24423232	24423338	353	4249108	287494
354	5	20071291	1204066	-	21275357		+	Block354	5	24916604	24916904	354	+	BlockE354	5	26157535	26157835	354	1241231	37165
422	5	21508448	1779937	+	23288385		+	Block422	5	26394053	26394353	422	-	BlockE422	5	28207507	28207807	422	1813754	33817
413	5	23327568	2818055	-	26145623		+	Block413	5	28246984	28247284	413	+	BlockE413	5	31537183	31537483	413	3290499	472444
420	5	26362970	70018	-	26432988		+	Block420	5	31773414	31773689	420	+	BlockE420	5	31846899	31847199	420	73785	3767
418	5	26913325	600230	-	27513555		+	Block418	5	32331699	32331999	418	+	BlockE418	5	32946703	32947003	418	615304	15074
419	5	27550271	1617459	-	29167730		+	Block419	5	32983925	32984225	419	+	BlockE419	5	34634909	34635209	419	1651284	33825
407	5	30700297	3810823	+	34511120		+	Block407	5	36187103	36187403	407	+	BlockE407	5	40047548	40047848	407	3860745	49922
414	5	34533722	15066102	+	49599824		+	Block414	5	40071232	40071532	414	+	BlockE414	5	55365437	55365737	414	15294505	228403
412	5	49644382	2393324	-	52037706		+	Block412	5	55409995	55410295	412	+	BlockE412	5	57863242	57863542	412	2453547	60223
411	5	52101541	1108457	-	53209998		+	Block411	5	57927875	57928175	411	+	BlockE411	5	59066737	59067037	411	1139162	30705
409	5	54283232	390517	+	54673749		+	Block409	5	60168496	60168796	409	+	BlockE409	5	60574237	60574537	409	406041	15524
410	5	54810878	424100	+	55234978		+	Block410	5	60721016	60721316	410	+	BlockE410	5	61152569	61152869	410	431853	7753
408	5	55384613	142634	-	55527247		+	Block408	5	61306402	61306702	408	+	BlockE408	5	61452967	61453267	408	146865	4231
333	6	468344	1656805	+	2125149		+	Block333	6	1961683	1961983	333	+	BlockE333	6	3665000	3665300	333	1703617	46812
324	6	2222084	152522	-	2374606		+	Block324	6	3761291	3761591	324	+	BlockE324	6	3916570	3916870	324	155579	3057
332	6	2453132	1398472	-	3851604		+	Block332	6	3996292	3996592	332	+	BlockE332	6	5488428	5488728	332	1492436	93964
321	6	4167701	354928	-	4522629		+	Block321	6	5804619	5804919	321	+	BlockE321	6	6165940	6166186	321	361567	6639
325	6	4649551	66485	-	4716036		+	Block325	6	6292926	6293226	325	+	BlockE325	6	6360470	6360770	325	67844	1359
327	6	6005947	256860	-	6262807		+	Block327	6	7708895	7709195	327	+	BlockE327	6	7969758	7970058	327	261163	4303
326	6	7148580	946269	-	8094849		+	Block326	6	8869557	8869857	326	+	BlockE326	6	9829322	9829622	326	960065	13796
337	6	8633994	49688	-	8683682		+	Block337	6	10394996	10395296	337	+	BlockE337	6	10445191	10445491	337	50495	807
343	6	8697518	38443	+	8735961		+	Block343	6	10462380	10462680	343	+	BlockE343	6	10504738	10505038	343	42658	4215
328	6	9792576	150215	+	9942791		+	Block328	6	11588789	11589089	328	+	BlockE328	6	11740104	11740404	328	151615	1400
329	6	10030150	1198461	+	11228611		+	Block329	6	11831114	11831414	329	+	BlockE329	6	13044607	13044907	329	1213793	15332
331	6	11498843	943087	-	12441930		+	Block331	6	13303940	13304240	331	+	BlockE331	6	14248618	14248918	331	944978	1891
330	6	13825090	1626675	+	15451765		+	Block330	6	15648224	15648524	330	+	BlockE330	6	17293141	17293441	330	1645217	18542
340	6	16061220	135097	+	16196317		+	Block340	6	17917455	17917755	340	+	BlockE340	6	18068663	18068963	340	151508	16411
338	6	16294653	390999	-	16685652		+	Block338	6	18179813	18180113	338	+	BlockE338	6	18585328	18585628	338	405815	14816
322	6	16837429	149216	+	16986645		+	Block322	6	18745836	18746136	322	+	BlockE322	6	18894793	18895093	322	149257	41
323	6	17052925	706600	-	17759525		+	Block323	6	18961430	18961730	323	+	BlockE323	6	19676680	19676864	323	715434	8834
334	6	18338619	562708	+	18901327		+	Block334	6	20263765	20264065	334	+	BlockE334	6	20850082	20850382	334	586617	23909
335	6	19378350	658343	-	20036693		+	Block335	6	21493088	21493388	335	+	BlockE335	6	22209747	22210047	335	716959	58616
336	6	20090922	273854	-	20364776		+	Block336	6	22271914	22272214	336	+	BlockE336	6	22533736	22533993	336	262079	-11775
339	6	21816362	377661	-	22194023		+	Block339	6	24138291	24138479	339	+	BlockE339	6	24550925	24551225	339	412934	35273
341	6	22396341	6822774	+	29219115		+	Block341	6	24759209	24759509	341	+	BlockE341	6	31680525	31680825	341	6921616	98842
342	6	29247606	4525761	+	33773367		+	Block342	6	31709016	31709316	342	+	BlockE342	6	37276402	37276702	342	5567686	1041925
77	7	17586	263464	-	281050		+	Block77	7	43588	43888	77	+	BlockE77	7	306367	306667	77	263079	-385
76	7	309589	486231	-	795820		+	Block76	7	336095	336295	76	+	BlockE76	7	821807	822107	76	486012	-219
75	7	1028715	1248152	-	2276867		+	Block75	7	1056744	1057044	75	+	BlockE75	7	2311880	2312180	75	1255436	7284
81	7	2439531	2044889	+	4484420		+	Block81	7	2478004	2478304	81	+	BlockE81	7	4538511	4538811	81	2060807	15918
86	7	4590039	1211822	-	5801861		+	Block86	7	4648134	4648434	86	+	BlockE86	7	5896081	5896381	86	1248247	36425
554	7	6517710	272729	+	6790439		+	Block554	7	6616985	6617085	554	+	BlockE554	7	6894811	6895111	554	278126	5397
553	7	7034641	152041	+	7186682		+	Block553	7	7143745	7144045	553	-	BlockE553	7	7298443	7298743	553	154998	2957
78	7	8714614	1800347	+	10514961		+	Block78	7	8828314	8828614	78	+	BlockE78	7	10657887	10658187	78	1829873	29526
79	7	10833247	2066762	+	12900009		+	Block79	7	10985014	10985314	79	+	BlockE79	7	13069987	13070287	79	2085273	18511
80	7	13030222	1454050	-	14484272		+	Block80	7	13202674	13202974	80	+	BlockE80	7	14768195	14768495	80	1565821	111771
74	7	14679375	8027784	-	22707159		+	Block74	7	14968596	14968896	74	+	BlockE74	7	23451163	23451463	74	8482867	455083
82	7	22838667	1443669	-	24282336		+	Block82	7	23588811	23589111	82	+	BlockE82	7	25122365	25122665	82	1533854	90185
69	7	24306606	164660	-	24471266		+	Block69	7	25147202	25147502	69	+	BlockE69	7	25315634	25315934	69	168732	4072
68	7	25998371	952827	+	26951198		+	Block68	7	26845285	26845585	68	+	BlockE68	7	27829417	27829717	68	984432	31605
119	7	27000409	120990	+	27121399		+	Block119	7	27878628	27878928	119	+	BlockE119	7	28008332	28008632	119	130004	9014
121	7	27142799	1717050	+	28859849		+	Block121	7	28029500	28029800	121	+	BlockE120	1	79956648	79956770	120	51927270	50210220
67	7	29554092	794844	-	30348936		+	Block67	7	30475604	30475904	67	+	BlockE67	7	31276649	31276949	67	801345	6501
72	7	30445883	998055	+	31443938		+	Block72	7	31373586	31373886	72	+	BlockE72	7	32379191	32379491	72	1005905	7850
73	7	33977468	3340206	+	37317674		+	Block73	7	34930664	34930964	73	+	BlockE73	7	38344198	38344498	73	3413834	73628
27	8	1190988	139681	+	1330669		+	Block27	8	1229419	1229719	27	+	BlockE27	8	1366717	1367017	27	137598	-2083
39	8	1341334	2119916	-	3461250		+	Block39	8	1377436	1377736	39	+	BlockE39	8	3545284	3545584	39	2168148	48232
415	8	3810899	256808	-	4067707		+	Block415	8	3906443	3906743	415	+	BlockE415	8	4170158	4170458	415	264015	7207
36	8	4205512	908229	-	5113741		+	Block36	8	4337835	4338095	36	+	BlockE36	8	5282701	5283001	36	945166	36937
34	8	5173156	389544	-	5562700		+	Block34	8	5341305	5341605	34	+	BlockE34	8	5804006	5804306	34	463001	73457
37	8	5620238	1792842	-	7413080		+	Block37	8	5884833	5885133	37	+	BlockE37	8	7723698	7723998	37	1839165	46323
38	8	7437329	2470270	+	9907599		+	Block38	8	7749033	7749333	38	+	BlockE38	8	10224139	10224439	38	2475406	5136
26	8	11439854	2807580	-	14247434		+	Block26	8	11759495	11759795	26	+	BlockE26	8	14592200	14592500	26	2833005	25425
25	8	14279184	781043	-	15060227		+	Block25	8	14624971	14625271	25
24	8	15491697	4049084	-	19540781		+	Block24	8	15855184	15855484	24	+	BlockE24	8	19947493	19947793	24	4092609	43525
21	8	19912907	6643635	+	26556542		+	Block21	8	20318935	20319235	21	+	BlockE21	8	27093570	27093870	21	6774935	131300
22	8	26571160	2261789	+	28832949		+	Block22	8	27108188	27108488	22	+	BlockE22	8	29418346	29418587	22	2310399	48610
23	8	28918780	1072631	+	29991411		+	Block23	8	29518826	29519126	23	+	BlockE23	8	30632113	30632413	23	1113587	40956
126	9	107826	262299	+	370125		+	Block126	9	1602543	1602808	126	+	BlockE125	2	42664115	42664415	125	41061872	40799573
85	9	395575	232765	+	628340		+	Block85	9	1898708	1899008	85	+	BlockE85	9	2139258	2139558	85	240850	8085
70	9	708957	203874	+	912831		+	Block70	9	2222160	2222460	70	+	BlockE70	9	2428772	2429060	70	206900	3026
71	9	935327	870996	+	1806323		+	Block71	9	2453936	2454236	71	+	BlockE71	9	3350290	3350590	71	896654	25658
134	9	1974126	111470	+	2085596		+	Block134	9	3519129	3519429	134	-	BlockE133	9	18631927	18632227	133	15113098	15001628
128	9	2736704	706890	-	3443594		-	Block128	9	12012040	12012340	128	-	BlockE127	9	5135415	5135715	127	6876325	6169435
83	9	3563293	2460332	-	6023625		-	Block83	9	11176368	11176668	83	-	BlockE83	9	8686156	8686456	83	2489912	29580
87	9	8513920	258203	-	8772123		-	Block87	9	6157227	6157407	87	-	BlockE87	9	5884084	5884384	87	272843	14640
140	9	8869958	100558	+	8970516		-	Block140	9	5779950	5780250	140	-	BlockE140	9	5677690	5677990	140	101960	1402
136	9	9163443	95928	+	9259371		-	Block136	9	5474499	5474799	136	-	BlockE136	9	5375200	5375500	136	98999	3071
127	9	9396485	97318	+	9493803		-	Block127	9	5234202	5234356	127	+	BlockE126	9	1871174	1871474	126	3362728	3265410
135	9	10015968	114154	-	10130122		-	Block135	9	4595956	4596256	135	-	BlockE135	9	4481056	4481243	135	114713	559
129	9	10900573	429902	+	11330475		+	Block129	9	12577126	12577426	129	-	BlockE128	9	11297516	11297816	128	1279310	849408
141	9	11866068	192078	+	12058146		+	Block141	9	13548882	13549182	141	+	BlockE141	9	13741645	13741945	141	193063	985
138	9	12185247	2078155	-	14263402		+	Block138	9	13871552	13871852	138	+	BlockE138	9	15985654	15985954	138	2114402	36247
139	9	14282874	46744	-	14329618		+	Block139	9	16005001	16005301	139	+	BlockE139	9	16053501	16053801	139	48800	2056
142	9	14371095	110099	+	14481194		+	Block142	9	16104145	16104445	142	+	BlockE142	9	16215688	16215988	142	111843	1744
84	9	14564823	415260	+	14980083		+	Block84	9	16299317	16299617	84	+	BlockE84	9	16736237	16736537	84	437220	21960
137	9	15421802	80829	+	15502631		+	Block137	9	17231354	17231654	137	+	BlockE137	9	17313104	17313404	137	82050	1221
133	9	15680033	1368675	+	17048708		+	Block133	9	17490593	17490893	133	+	BlockE132	9	21262840	21263140	132	3772547	2403872
132	9	18630198	569295	-	19199493		+	Block132	9	20689060	20689360	132	+	BlockE131	9	21504591	21504891	131	815831	246536
131	9	19244562	191574	-	19436136		+	Block131	9	21308554	21308854	131	+	BlockE130	9	25458569	25458869	130	4150315	3958741
130	9	19977312	3334508	-	23311820		+	Block130	9	22053919	22054219	130	+	BlockE129	9	13013572	13013872	129	9040047	5705539
432	10	1395	173086	-	174481		+	Block432	10	1794718	1794924	432	-	BlockE432	10	3482388	3482548	432	1687830	1514744
433	10	190696	40315	+	231011		+	Block433	10	3499567	3499867	433	+	BlockE433	10	3549292	3549526	433	49959	9644
431	10	431837	839738	-	1271575		-	Block431	10	1635214	1635514	431	+	BlockE431	10	775385	775685	431	859529	19791
429	10	1348313	13821	+	1362134		-	Block429	10	691452	691752	429	+	BlockE429	10	677801	677931	429	13521	-300
424	10	1598864	199720	+	1798584		-	Block424	10	429833	429979	424	+	BlockE424	10	220801	221101	424	208732	9012
434	10	3551628	766607	-	4318235		+	Block434	10	3677974	3678054	434	+	BlockE434	10	4466003	4466303	434	788329	21722
435	10	4394594	215344	-	4609938		+	Block435	10	4545716	4546016	435	+	BlockE435	10	4765319	4765619	435	219903	4559
428	10	4664071	1507222	-	6171293		+	Block428	10	4819903	4820203	428	+	BlockE428	10	6354480	6354780	428	1534877	27655
417	10	6632434	210361	+	6842795		+	Block417	10	6819804	6820104	417	+	BlockE417	10	7030929	7031229	417	211425	1064
427	10	7491361	2195541	-	9686902		+	Block427	10	7688576	7688876	427	+	BlockE427	10	10441410	10441581	427	2753005	557464
425	10	10463754	640647	+	11104401		+	Block425	10	11364230	11364530	425	-	BlockE425	10	12193210	12193510	425	829280	188633
426	10	11330366	148327	-	11478693		+	Block426	10	12415388	12415689	426	+	BlockE426	10	12573958	12574258	426	158870	10543
437	10	11657809	591093	+	12248902		+	Block437	10	12755593	12755843	437	+	BlockE437	10	13353738	13354038	437	598445	7352
436	10	12259090	939646	-	13198736		+	Block436	10	13363926	13364226	436	+	BlockE436	10	14311772	14312072	436	948146	8500
438	10	13393398	1197438	-	14590836		+	Block438	10	14506408	14506708	438	+	BlockE438	10	15726504	15726804	438	1220396	22958
439	10	14757185	3551966	+	18309151		+	Block439	10	15899317	15899617	439	+	BlockE439	10	19769843	19770143	439	3870826	318860
430	10	18400516	1868870	+	20269386		+	Block430	10	19864374	19864674	430	-	BlockE430	10	21803746	21804046	430	1939672	70802
423	10	20678457	58513	-	20736970		+	Block423	10	22286417	22286717	423	+	BlockE423	10	22347381	22347681	423	61264	2751
459	11	356978	396037	+	753015		+	Block459	11	373499	373799	459	+	BlockE459	11	752537	752715	459	379216	-16821
463	11	964874	52195	+	1017069		+	Block463	11	971480	971780	463
464	11	1159011	172688	-	1331699		+	Block464	11	1175208	1175508	464	+	BlockE464	11	1375921	1376221	464	201013	28325
460	11	1336781	75862	+	1412643		+	Block460	11	1381665	1381965	460	+	BlockE460	11	1460740	1460919	460	79254	3392
466	11	1435417	423236	-	1858653		+	Block466	11	1483225	1483525	466	+	BlockE466	11	1927574	1927874	466	444649	21413
458	11	1938181	276023	+	2214204		+	Block458	11	2015475	2015775	458	+	BlockE458	11	2304292	2304592	458	289117	13094
462	11	2240071	110874	+	2350945		+	Block462	11	2330903	2331203	462	+	BlockE462	11	2443788	2444088	462	113185	2311
468	11	2377355	95795	-	2473150		+	Block468	11	2470198	2470498	468	+	BlockE468	11	2570910	2571210	468	101012	5217
465	11	3127069	272169	-	3399238		+	Block465	11	3223853	3224153	465	+	BlockE465	11	3499498	3499798	465	275945	3776
457	11	3442923	4602272	-	8045195		+	Block457	11	3543387	3543687	457	+	BlockE457	11	8402448	8402748	457	4859361	257089
525	11	8495212	2776834	+	11272046		+	Block525	11	9002087	9002387	525	+	BlockE525	11	11798159	11798459	525	2796372	19538
461	11	11492225	1126028	-	12618253		+	Block461	11	12045752	12046052	461	+	BlockE461	11	13257095	13257395	461	1211643	85615
467	11	14561746	2435342	+	16997088		+	Block467	11	15431590	15431892	467	+	BlockE467	11	18459516	18459816	467	3028226	592884
469	11	17097122	1893094	+	18990216		+	Block469	11	18603062	18603358	469	+	BlockE469	11	20443182	20443482	469	1840420	-52674
109	12	480668	716987	+	1197655		+	Block109	12	540255	540555	109	-	BlockE109	12	1448260	1448560	109	908305	191318
108	12	1248233	709925	+	1958158		-	Block108	12	1390800	1391100	108	+	BlockE108	12	2074420	2074720	108	683920	-26005
107	12	2106037	229522	-	2335559		+	Block107	12	2224392	2224692	107	+	BlockE107	12	2476211	2476511	107	252119	22597
295	12	3374641	281176	-	3655817		+	Block295	12	3525729	3526029	295	+	BlockE295	12	3809941	3810241	295	284512	3336
91	12	4110440	875496	+	4985936		+	Block91	12	4273189	4273489	91	+	BlockE91	12	5137282	5137582	91	864393	-11103
123	12	5102220	158179	-	5260399		+	Block123	12	5253473	5253773	123	+	BlockE122	12	11004166	11004466	122	5750993	5592814
92	12	5679387	447484	+	6126871		+	Block92	12	5830040	5830340	92	+	BlockE92	12	6277483	6277783	92	447743	259
296	12	6196715	759234	+	6955949		+	Block296	12	6352111	6352411	296	+	BlockE296	12	7120504	7120804	296	768693	9459
110	12	7006356	1890261	+	8896617		+	Block110	12	7171119	7171419	110	+	BlockE110	12	9072543	9072843	110	1901724	11463
105	12	9075969	68489	-	9144458		+	Block105	12	9268905	9269205	105	+	BlockE105	12	9346212	9347058	105	78153	9664
93	12	10789713	487041	+	11276754		+	Block93	12	11058838	11059138	93	+	BlockE93	12	11556504	11556804	93	497966	10925
89	12	11395560	98028	+	11493588		+	Block89	12	11678811	11679111	89	+	BlockE89	12	11780004	11780304	89	101493	3465
106	12	11584241	170798	-	11755039		+	Block106	12	11878538	11878838	106	+	BlockE106	12	12054835	12055135	106	176597	5799
111	12	11808289	1803195	+	13611484		+	Block111	12	12108193	12108493	111	+	BlockE111	12	13917176	13917476	111	1809283	6088
112	12	14614567	2253889	+	16868456		+	Block112	12	14927147	14927447	112	+	BlockE112	12	17548632	17548932	112	2621785	367896
88	12	17496497	1850207	+	19346704		+	Block88	12	18180723	18181023	88	+	BlockE88	12	20071497	20071797	88	1891074	40867
90	12	19348194	28840	+	19377034		+	Block90	12	20072987	20073287	90
124	12	19398143	186242	+	19584385		+	Block124	12	20128451	20128679	124	+	BlockE123	12	5406509	5406809	123	14721642	14535400
94	12	19636657	41096	-	19677753		+	Block94	12	20370135	20370435	94	+	BlockE94	12	20412495	20412751	94	42616	1520
192	13	220440	58497	-	278937		+	Block192	13	809102	809402	192	+	BlockE192	13	873209	873509	192	64407	5910
191	13	341731	461250	+	802981		+	Block191	13	939718	940018	191	+	BlockE191	13	1416363	1416663	191	476945	15695
196	13	1141713	128243	-	1269956		+	Block196	13	8532350	8532650	196	-	BlockE196	13	8389834	8390134	196	142216	13973
200	13	1420247	5299974	+	6720221		-	Block200	13	7925150	7925450	200	-	BlockE200	13	2574431	2574716	200	5350434	50460
190	13	6730275	367649	+	7097924		-	Block190	13	2564130	2564430	190	-	BlockE190	13	2191904	2192204	190	371926	4277
193	13	7144479	587787	-	7732266		-	Block193	13	2142464	2142764	193	-	BlockE193	13	1587558	1587683	193	554781	-33006
195	13	7774389	130704	-	7905093		-	Block195	13	8358643	8358943	195	-	BlockE195	13	8209804	8210104	195	148539	17835
201	13	8129429	169764	-	8299193		+	Block201	13	8814713	8815013	201	+	BlockE201	13	9143140	9143440	201	328727	158963
203	13	9089514	29321	+	9118835		-	Block203	13	10286412	10286712	203	-	BlockE203	13	10212009	10212191	203	74221	44900
202	13	9359259	46147	-	9405406		+	Block202	13	10434438	10434554	202	+	BlockE202	13	10486354	10486654	202	52216	6069
199	13	9584359	1102865	-	10687224		+	Block199	13	10671075	10671375	199	+	BlockE199	13	11784518	11784818	199	1113743	10878
198	13	10971557	904724	-	11876281		+	Block198	13	12079602	12079902	198	+	BlockE198	13	13000157	13000457	198	920855	16131
197	13	12011348	171036	-	12182384		+	Block197	13	13141701	13142001	197	+	BlockE197	13	13322638	13322938	197	181237	10201
204	13	12378653	153064	-	12531717		+	Block204	13	13521565	13521798	204	+	BlockE204	13	13691658	13691958	204	170393	17329
189	13	13290417	1354406	-	14644823		+	Block189	13	14756975	14757275	189	+	BlockE189	13	16121308	16121608	189	1364633	10227
188	13	14648845	368707	-	15017552		+	Block188	13	16125330	16125630	188	+	BlockE188	13	16505393	16505693	188	380363	11656
187	13	15754171	433387	+	16187558		+	Block187	13	17269253	17269553	187	+	BlockE187	13	17747414	17747714	187	478461	45074
194	13	16213707	873278	+	17086985		+	Block194	13	17774700	17775000	194	+	BlockE194	13	18669234	18669534	194	894834	21556
515	14	959947	478196	+	1438143		-	Block515	Z	2082103	2082403	515	+	BlockE515	Z	1560656	1560956	515	521147	42951
441	14	1561116	112197	-	1673313		-	Block441	14	14317305	14317605	441	+	BlockE441	14	14199503	14199803	441	117502	5305
449	14	1729543	108125	-	1837668		-	Block449	14	14139495	14139795	449	+	BlockE449	14	14021460	14021760	449	117735	9610
445	14	1868393	26608	+	1895001		-	Block445	14	13991289	13991589	445	-	BlockE445	14	13963845	13964145	445	27144	536
442	14	1901868	56963	-	1958831		-	Block442	14	13956724	13957024	442	-	BlockE442	14	13882407	13882707	442	74017	17054
451	14	2312357	782126	-	3094483		+	Block451	14	98401	98701	451	-	BlockE451	14	886206	886506	451	788105	5979
236	14	3154669	68162	-	3222831		+	Block236	14	946419	946719	236	+	BlockE236	14	1016992	1017292	236	70873	2711
257	14	3226516	292190	+	3518706		+	Block257	14	1020677	1020977	257	+	BlockE257	14	1318257	1318557	257	297880	5690
235	14	3930505	2433876	+	6364381		+	Block235	14	1733596	1733746	235	+	BlockE235	14	4261707	4262007	235	2528411	94535
258	14	6459255	49062	+	6508317		+	Block258	14	4359991	4360291	258	+	BlockE258	14	4408992	4409275	258	49284	222
482	14	6553703	97759	-	6651462		+	Block482	14	4456354	4456654	482	+	BlockE482	14	4557078	4557378	482	101024	3265
480	14	6803791	357766	+	7161557		+	Block480	14	4717627	4717927	480
443	14	7799724	250046	-	8049770		+	Block443	14	5769432	5769732	443	-	BlockE443	14	6036426	6036726	443	267294	17248
446	14	8093726	451128	+	8544854		+	Block446	14	6082109	6082409	446	-	BlockE446	14	6546229	6546529	446	464420	13292
455	14	8587034	97167	+	8684201		+	Block455	14	6588226	6588526	455	+	BlockE455	14	6679843	6680143	455	91917	-5250
454	14	8905907	105683	-	9011590		+	Block454	14	6916565	6916865	454	+	BlockE454	14	7028280	7028452	454	111887	6204
456	14	9295549	46274	+	9341823		+	Block456	14	7322739	7323039	456	+	BlockE456	14	7370194	7370494	456	47755	1481
452	14	9500689	237981	+	9738670		+	Block452	14	7529271	7529571	452	+	BlockE452	14	7751795	7752069	452	222798	-15183
453	14	10191074	701751	-	10892825									BlockE453	14	8929932	8930232	453		-701751
237	14	10970809	113235	-	11084044		+	Block237	14	9008474	9008774	237	+	BlockE237	14	9124426	9124726	237	116252	3017
450	14	11121889	2250362	-	13372251		+	Block450	14	9162271	9162571	450	-	BlockE450	14	11535522	11535822	450	2373551	123189
440	14	13978376	140291	+	14118667		+	Block440	14	12746029	12746329	440	+	BlockE440	14	12919394	12919694	440	173665	33374
448	14	14181957	92245	-	14274202		+	Block448	14	13016048	13016312	448	+	BlockE448	14	13129642	13129942	448	113894	21649
447	14	14321123	253342	+	14574465		+	Block447	14	13176841	13177141	447	+	BlockE447	14	13443766	13444066	447	267225	13883
264	14	14611769	245791	+	14857560		+	Block264	1	585619	585748	264	+	BlockE264	1	848299	848599	264	262980	17189
533	14	16371958	63214	-	16435172		-	Block533	3	16796909	16797209	533	+	BlockE533	3	16731864	16732164	533	64745	1531
531	14	16700070	191017	+	16891087		-	Block531	3	16462999	16463299	531	-	BlockE531	3	16266341	16266641	531	196358	5341
529	14	16918851	2691849	+	19610700		-	Block529	3	16237906	16238206	529	+	BlockE529	3	13522319	13522619	529	2715287	23438
444	14	20435126	149750	+	20584876		-	Block444	14	14579596	14579863	444	+	BlockE444	14	14430266	14430566	444	149030	-720
557	15	67958	546835	-	614793		+	Block557	15	78857	79157	557	+	BlockE557	15	635473	635773	557	556916	10081
556	15	748421	526205	+	1274626		+	Block556	15	774922	775222	556	+	BlockE556	15	1306982	1307282	556	532360	6155
396	15	1390441	1282164	-	2672605		+	Block396	15	1422686	1422765	396	+	BlockE396	15	2721827	2722127	396	1299441	17277
395	15	2691273	2539930	-	5231203		+	Block395	15	2740495	2740795	395	+	BlockE395	15	5319448	5319748	395	2579253	39323
390	15	5231282	137386	-	5368668		+	Block390	15	5319527	5319827	390	+	BlockE390	15	5458838	5459138	390	139611	2225
394	15	5386242	470678	+	5856920		+	Block394	15	5476412	5476712	394	+	BlockE394	15	5956554	5956854	394	480442	9764
391	15	5892185	481236	+	6373421		+	Block391	15	5991819	5992119	391	+	BlockE391	15	6514102	6514402	391	522583	41347
389	15	6451397	406727	+	6858124		+	Block389	15	6592161	6592461	389	+	BlockE389	15	7099822	7100122	389	507961	101234
559	15	7083311	43864	+	7127175		+	Block559	15	7343577	7343877	559	+	BlockE559	15	7394253	7394553	559	50976	7112
560	15	7448296	92726	+	7541022		+	Block560	15	7731260	7731560	560	+	BlockE560	15	7828718	7829018	560	97758	5032
561	15	7661667	106970	+	7768637		+	Block561	15	7951476	7951776	561	+	BlockE561	15	8060511	8060811	561	109335	2365
558	15	8047712	452088	-	8499800		+	Block558	15	8350384	8361003	558	+	BlockE558	15	8816338	8816638	558	466254	14166
564	15	8757991	127590	-	8885581		+	Block564	15	9078463	9078763	564	+	BlockE564	15	9206581	9206881	564	128418	828
563	15	8912675	115857	-	9028532		+	Block563	15	9236686	9236986	563	+	BlockE563	15	9356816	9356969	563	120283	4426
393	15	9057143	760033	-	9817176		+	Block393	15	9385280	9385580	393	+	BlockE393	15	10162218	10162518	393	777238	17205
562	15	10669006	317947	-	10986953		+	Block562	15	11118636	11118696	562	+	BlockE562	15	11453833	11454133	562	335497	17550
392	15	11039028	1388356	-	12427384		+	Block392	15	11517052	11517292	392	+	BlockE392	15	12956797	12957097	392	1440045	51689
210	16	183449	16016	-	199465		+	Block210	16	72403	72703	210	-	BlockE210	16	53222	53505	210	18898	2882
306	17	57797	803880	-	861677		-	Block306	17	11122419	11122719	306
305	17	862011	1289477	-	2151488		-	Block305	17	10309837	10310064	305	-	BlockE305	17	8971701	8972001	305	1337836	48359
310	17	2219141	481004	+	2700145		-	Block310	17	8900564	8900864	310	-	BlockE310	17	8408638	8408938	310	491626	10622
309	17	2711860	837307	-	3549167		-	Block309	17	8396609	8396909	309	-	BlockE309	17	7519893	7520150	309	876459	39152
308	17	3600265	500276	-	4100541		-	Block308	17	7467721	7468021	308	-	BlockE308	17	6871260	6871560	308	596161	95885
307	17	4125969	1679933	+	5805902		-	Block307	17	6843058	6843358	307	-	BlockE307	17	5563519	5563819	307	1279239	-400694
304	17	6755007	1692182	-	8447189		-	Block304	17	4624525	4624826	304	-	BlockE304	17	2873089	2873389	304	1751136	58954
313	17	8526934	399695	-	8926629		-	Block313	17	2762679	2762979	313	-	BlockE313	17	2361122	2361969	313	400710	1015
303	17	9354581	85862	+	9440443		-	Block303	17	1920590	1920890	303	-	BlockE303	17	1832304	1832604	303	87986	2124
312	17	9834581	77175	+	9911756		-	Block312	17	1422556	1422856	312	-	BlockE312	17	1341183	1341483	312	81073	3898
311	17	10368218	139697	+	10507915		-	Block311	17	850391	850691	311	-	BlockE311	17	689030	689326	311	161065	21368
478	18	79453	909234	-	988687		+	Block478	18	93877	94177	478	+	BlockE478	18	1007011	1007311	478	913434	4200
477	18	1807193	245772	-	2052965		+	Block477	18	1887109	1887409	477	+	BlockE477	18	2150901	2151201	477	264092	18320
508	18	3203264	341670	-	3544934		+	Block508	18	3338905	3339050	508	+	BlockE508	18	3688251	3688551	508	349646	7976
506	18	3590768	989059	-	4579827		+	Block506	18	3734085	3734385	506	+	BlockE506	18	4769024	4769324	506	1035239	46180
507	18	4645448	214432	-	4859880		+	Block507	18	4833699	4833999	507	+	BlockE507	18	5057748	5058048	507	224349	9917
495	18	4864353	1240790	+	6105143		+	Block495	18	5062223	5062493	495	-	BlockE495	18	6309133	6309433	495	1247210	6420
488	18	6423403	121910	+	6545313		+	Block488	18	6628996	6629236	488	+	BlockE488	18	6751197	6751497	488	122501	591
503	18	6558688	152297	+	6710985		+	Block503	18	6764572	6764872	503	+	BlockE503	18	6919944	6920244	503	155672	3375
504	18	6799144	743076	-	7542220		+	Block504	18	7008901	7009201	504	+	BlockE504	18	7759771	7760071	504	751170	8094
505	18	7592912	1228689	+	8821601		+	Block505	18	7810344	7810644	505	+	BlockE505	18	9072147	9072447	505	1262103	33414
251	19	95541	94527	-	190068		+	Block251	19	201041	201140	251	+	BlockE251	19	299110	299316	251	98275	3748
497	19	378374	104186	+	482560		+	Block497	19	519537	519837	497	+	BlockE497	19	623657	623957	497	104420	234
250	19	625652	1168548	+	1794200		+	Block250	19	782299	782599	250	+	BlockE250	19	1974680	1974980	250	1192681	24133
252	19	2356533	288205	-	2644738		+	Block252	19	2551596	2551896	252	+	BlockE252	19	2847458	2847591	252	295995	7790
475	19	2645506	509976	-	3155482		+	Block475	19	2848391	2848691	475	+	BlockE475	19	3368112	3368412	475	520021	10045
259	19	3272494	616612	+	3889106		+	Block259	19	3486428	3486728	259	+	BlockE259	19	4112841	4113141	259	626713	10101
253	19	3915732	157490	-	4073222		+	Block253	19	4143520	4143820	253	+	BlockE253	19	4310612	4310912	253	167392	9902
489	19	4181539	298395	-	4479934		+	Block489	19	4427016	4427316	489	+	BlockE489	19	4731450	4731750	489	304734	6339
249	19	4542967	214081	+	4757048		+	Block249	19	4814679	4814979	249	+	BlockE249	19	5033064	5033364	249	218685	4604
472	19	4855021	418087	-	5273108		+	Block472	19	5132309	5132609	472	+	BlockE472	19	5581380	5581680	472	449371	31284
484	19	5290719	36022	+	5326741		+	Block484	19	5601039	5601179	484	+	BlockE484	19	5637866	5638166	484	37127	1105
485	19	5361403	95311	+	5456714		+	Block485	19	5673436	5673736	485	+	BlockE485	19	5798031	5798331	485	124895	29584
486	19	5477371	90489	-	5567860		+	Block486	19	5819106	5819406	486	+	BlockE486	19	5921552	5921852	486	102746	12257
487	19	5675865	197295	+	5873160		+	Block487	19	6033371	6033671	487	+	BlockE487	19	6234826	6235126	487	201755	4460
471	19	5882138	36875	-	5919013		+	Block471	19	6243703	6243960	471	-	BlockE471	19	6285896	6286196	471	42493	5618
479	19	6030845	120199	+	6151044		+	Block479	19	6400471	6400771	479	+	BlockE479	19	6520303	6520603	479	120132	-67
474	19	6198745	81435	-	6280180		+	Block474	19	6568631	6568931	474	+	BlockE474	19	6650572	6650872	474	82241	806
481	19	6348477	87163	-	6435640		+	Block481	19	6722686	6722986	481	+	BlockE481	19	6811865	6812165	481	89479	2316
470	19	6495448	66139	-	6561587		+	Block470	19	6873071	6873371	470	+	BlockE470	19	6940095	6940395	470	67324	1185
498	19	6626896	305210	+	6932106		+	Block498	19	7006942	7007242	498	+	BlockE498	19	7320446	7320746	498	313804	8594
499	19	6941980	28705	+	6970685		+	Block499	19	7330320	7330620	499	+	BlockE499	19	7358836	7359136	499	28816	111
500	19	6985137	676802	-	7661939		+	Block500	19	7375789	7376089	500	+	BlockE500	19	8057399	8057699	500	681910	5108
490	19	7682502	503174	+	8185676		+	Block490	19	8077934	8078234	490	+	BlockE490	19	8599493	8599793	490	521859	18685
496	19	8237325	59565	-	8296890		+	Block496	19	8652890	8653190	496	+	BlockE496	19	8716026	8716326	496	63436	3871
483	19	8633539	206885	+	8840424									BlockE483	19	9273183	9273483	483
473	19	8855232	173650	+	9028882		+	Block473	19	9288012	9288267	473	+	BlockE473	19	9464875	9465175	473	177163	3513
476	19	9268977	130777	-	9399754		+	Block476	19	9740484	9740784	476	+	BlockE476	19	9870649	9870949	476	130465	-312
539	20	128568	260860	+	389428		+	Block539	20	180561	180861	539	+	BlockE539	20	457534	457834	539	277273	16413
536	20	390526	117224	-	507750		+	Block536	20	459671	459782	536	+	BlockE536	20	579458	579758	536	120087	2863
538	20	785020	305964	-	1090984		+	Block538	20	869835	870135	538	+	BlockE538	20	1180376	1180529	538	310694	4730
535	20	1300682	761605	-	2062287		+	Block535	20	1393464	1393764	535	+	BlockE535	20	2167958	2168063	535	774599	12994
537	20	2406625	121051	-	2527676		+	Block537	20	2537730	2538030	537	+	BlockE537	20	2663551	2663680	537	125950	4899
542	20	3483984	1195710	-	4679694		+	Block542	20	3646849	3647149	542	+	BlockE542	20	4891642	4891942	542	1245093	49383
540	20	4758640	66457	+	4825097		+	Block540	20	4976500	4976762	540	+	BlockE540	20	5048473	5048773	540	72273	5816
545	20	5274318	1078640	+	6352958		+	Block545	20	5494271	5494571	545	+	BlockE545	20	6591446	6591746	545	1097475	18835
547	20	6513204	2229519	+	8742723		+	Block547	20	6756605	6756905	547	+	BlockE547	20	9014836	9015136	547	2258531	29012
548	20	8971057	400399	-	9371456		+	Block548	20	9247265	9247565	548	+	BlockE548	20	9701705	9701959	548	454694	54295
534	20	9563874	233897	+	9797771		+	Block534	20	9931198	9931498	534	-	BlockE534	20	10194752	10195052	534	263854	29957
541	20	9887888	67916	-	9955804		+	Block541	20	10293773	10294073	541	+	BlockE541	20	10368021	10368321	541	74548	6632
544	20	10087677	179913	+	10267590		+	Block544	20	10461339	10461639	544	+	BlockE544	20	10700681	10700981	544	239642	59729
546	20	10579294	2916188	-	13495482		+	Block546	20	11016075	11016375	546	+	BlockE546	20	13940359	13940659	546	2924584	8396
5	21	6099	151200	-	157299		+	Block5	21	5935	6235	5	+	BlockE5	21	182304	182604	5	176669	25469
1	21	163199	2390747	+	2553946		+	Block1	21	188203	188503	1	+	BlockE1	21	2642613	2642913	1	2454710	63963
2	21	2889284	1095277	+	3984561		+	Block2	21	3011304	3011604	2	+	BlockE2	21	4132683	4132983	2	1121679	26402
4	21	4054023	178293	+	4232316		+	Block4	21	4203041	4203341	4	+	BlockE4	21	4389288	4389588	4	186547	8254
6	21	4302163	360328	+	4662491		+	Block6	21	4475056	4475356	6	+	BlockE6	21	4871436	4871736	6	396680	36352
3	21	4839310	624681	-	5463991		+	Block3	21	5235420	5235720	3	+	BlockE3	21	5926086	5926386	3	690966	66285
7	21	5886711	193933	-	6080644		+	Block7	21	6365416	6365716	7	+	BlockE7	21	6563680	6563980	7	198564	4631
20	21	6084775	71851	-	6156626		+	Block20	21	6567811	6568111	20	+	BlockE20	21	6645167	6645467	20	77656	5805
62	22	23066	281991	-	305057		+	Block62	22	31041	31296	62	+	BlockE62	22	315450	315750	62	284709	2718
527	22	311259	119642	-	430901		+	Block527	22	321652	321952	527	+	BlockE527	22	441272	441572	527	119920	278
277	22	454913	805408	-	1260321		+	Block277	22	464266	464566	277	+	BlockE277	22	1291986	1292286	277	828020	22612
11	23	157177	54372	-	211549		+	Block11	23	138713	139013	11	+	BlockE11	23	194456	194756	11	56043	1671
15	23	237528	344473	+	582001		+	Block15	23	220711	221011	15	+	BlockE15	23	563161	563461	15	342750	-1723
19	23	849672	350526	-	1200198		+	Block19	23	842627	842927	19	+	BlockE19	23	1213482	1213694	19	371067	20541
13	23	1352773	55344	+	1408117		+	Block13	23	1374355	1374655	13	+	BlockE13	23	1432039	1432339	13	57984	2640
8	23	1488980	167422	-	1656402		+	Block8	23	1514191	1514491	8	+	BlockE8	23	1683953	1684118	8	169927	2505
12	23	1729994	96449	+	1826443		+	Block12	23	1763574	1763874	12	+	BlockE12	23	1880631	1880931	12	117357	20908
10	23	1883919	273937	-	2157856		+	Block10	23	2553304	2553604	10	+	BlockE10	23	2848555	2848855	10	295551	21614
14	23	2335994	57426	+	2393420		+	Block14	23	3043407	3043707	14	+	BlockE14	23	3109726	3110026	14	66619	9193
17	23	2822036	1104591	-	3926627		+	Block17	23	3558507	3558671	17
16	23	4617442	130187	+	4747629		+	Block16	23	5450783	5451083	16	+	BlockE16	23	5593972	5594272	16	143489	13302
18	23	4759497	204897	+	4964394		+	Block18	23	5607700	5608000	18	+	BlockE18	23	5836684	5836984	18	229284	24387
9	23	4964948	195069	+	5160017		+	Block9	23	5837238	5837538	9	+	BlockE9	23	6035884	6036184	9	198946	3877
368	24	10820	45106	-	55926		+	Block368	24	9483	9783	368	+	BlockE368	24	55866	56166	368	46683	1577
370	24	390840	2162579	-	2553419		+	Block370	24	406113	406290	370	+	BlockE370	24	2654442	2654502	370	2248389	85810
369	24	2822893	1348740	-	4171633		+	Block369	24	2927370	2927670	369	+	BlockE369	24	4323676	4323937	369	1396567	47827
367	24	4219785	66675	-	4286460		+	Block367	24	4374342	4374642	367	+	BlockE367	24	4444871	4445171	367	70829	4154
366	24	4299523	838444	+	5137967		+	Block366	24	4457672	4457972	366	+	BlockE366	24	5604731	5605031	366	1147359	308915
365	24	5391334	491176	-	5882510		+	Block365	24	5874229	5874529	365	+	BlockE365	24	6370449	6370749	365	496520	5344
28	26	6447	135683	+	142130		+	Block28	26	1122109	1122409	28	+	BlockE28	26	1267752	1268052	28	145943	10260
42	26	346809	859393	+	1206202								+	BlockE42	26	2437498	2437798	42
43	26	1214864	518077	+	1732941		+	Block43	26	2446160	2446460	43	+	BlockE43	26	2975627	2975927	43	529767	11690
30	26	1790289	799601	+	2589890		+	Block30	26	3035778	3036078	30	+	BlockE30	26	3859841	3859927	30	824149	24548
211	26	2642194	583777	-	3225971		+	Block211	26	3911643	3911943	211	+	BlockE211	26	4509034	4509334	211	597691	13914
214	26	3247703	298517	+	3546220		+	Block214	26	4532204	4532504	214	+	BlockE214	26	4884757	4885057	214	352853	54336
502	27	141737	69800	+	211537		+	Block502	27	1522015	1522315	502	+	BlockE502	27	1610966	1611216	502	89201	19401
501	27	814270	460852	+	1275122		+	Block501	27	2234009	2234309	501	+	BlockE501	27	2733263	2733563	501	499554	38702
492	27	1566969	108453	-	1675422		-	Block492	27	1307398	1307698	492	+	BlockE492	27	1191817	1192117	492	115281	6828
493	27	1692893	128768	+	1821661		-	Block493	27	1170961	1171261	493	+	BlockE493	27	1037598	1037898	493	133063	4295
494	27	2255809	141371	-	2397180		+	Block494	27	3352513	3352813	494	-	BlockE494	27	3520174	3520474	494	167961	26590
491	27	2499400	167153	+	2666553		+	Block491	27	3877379	3877679	491	+	BlockE491	27	4063406	4063706	491	186327	19174
522	28	752948	63143	-	816091		+	Block522	28	801288	801588	522	+	BlockE522	28	871971	872271	522	70983	7840
520	28	871194	453930	-	1325124		+	Block520	28	934474	934774	520	+	BlockE520	28	1950798	1951098	520	1016624	562694
519	28	1501551	1391201	+	2892752		+	Block519	28	2127215	2127515	519	+	BlockE519	28	2497201	2497275	519	370060	-1021141
524	28	2952567	397778	-	3350345		+	Block524	28	2623209	2623509	524	+	BlockE524	28	3602851	3603151	524	979942	582164
521	28	3351956	72033	+	3423989		+	Block521	28	3604462	3604762	521	+	BlockE521	28	3683171	3683471	521	79009	6976
523	28	3573555	153315	-	3726870		+	Block523	28	3838640	3838940	523	+	BlockE523	28	3995861	3996072	523	157432	4117
178	Z	212375	4959234	+	5171609		+	Block178	Z	16077549	16077849	178	+	BlockE178	Z	21361390	21361690	178	5284141	324907
181	Z	5196530	239916	-	5436446		+	Block181	Z	21388458	21388610	181	+	BlockE181	Z	21637037	21637337	181	248879	8963
176	Z	5945986	685244	+	6631230		+	Block176	Z	12253202	12253486	176	+	BlockE176	Z	12988187	12988487	176	735285	50041
177	Z	6777040	2544544	+	9321584		+	Block177	Z	13121777	13122077	177	+	BlockE177	Z	15807683	15808516	177	2686739	142195
180	Z	9853007	860001	+	10713008		-	Block180	Z	23745789	23746089	180	-	BlockE180	Z	22820175	22820475	180	925314	65313
179	Z	10921520	477124	+	11398644		-	Block179	Z	26266329	26266629	179	-	BlockE179	Z	25758777	25759077	179	507252	30128
291	Z	11624770	540144	+	12164914		+	Block291	Z	28010654	28010954	291	+	BlockE291	Z	28587850	28588150	291	577496	37352
292	Z	13025969	2184193	-	15210162		-	Block292	Z	34064145	34064445	292
294	Z	15379842	3509755	+	18889597		+	Block294	Z	34179988	34180288	294	+	BlockE294	Z	38146511	38146811	294	3966823	457068
185	Z	21581735	857641	+	22439376		-	Block185	Z	49803541	49803820	185	-	BlockE185	Z	48953251	48953551	185	849990	-7651
184	Z	23595948	90254	-	23686202		+	Block184	Z	50427709	50428009	184	+	BlockE184	Z	50523174	50523474	184	95765	5511
293	Z	24008169	107976	+	24116145		+	Block293	Z	50874658	50874958	293	+	BlockE293	Z	50992224	50992524	293	117866	9890
143	Z	24592157	868100	-	25460257		+	Block143	Z	51517081	51517381	143	+	BlockE143	Z	52461398	52461698	143	944617	76517
282	Z	25483091	221304	-	25704395		+	Block282	Z	52486433	52486574	282	+	BlockE282	Z	52738544	52738844	282	252411	31107
300	Z	26505106	355342	+	26860448		+	Block300	Z	53588123	53588423	300	+	BlockE300	Z	53975114	53975414	300	387291	31949
299	Z	27527366	133674	+	27661040		-	Block299	Z	63744828	63745128	299	-	BlockE299	Z	63605189	63605489	299	139339	5665
302	Z	32063356	792021	+	32855377		+	Block302	Z	64565143	64565443	302	+	BlockE302	Z	65415793	65416093	302	850950	58929
