# Supplementary material for: Regional regulation of transcription in the chicken genome
Source: BMC Genomics. 2010 Jan 14;11:28. doi: 10.1186/1471-2164-11-28 (PMC2817690; doi:10.1186/1471-2164-11-28)
Supplement: Additional file 5 — Evolutionary breaks within RIDGEs and anti-RIDGEs. Chi-square test of evolutionary break points within RIDGEs and anti-RIDGEs. [file 1471-2164-11-28-S5.XLS]

## Sheet: Sheet1
Chicken
		% of the total genome
RIDGE length (bp)	105594159	0.103237
anti-RIDGE length (bp)	105014357	0.10267
genome length (bp)	1022830111
Total No. of syntenic breaks	1130
	Obs. No. of breaks	Exp. No. of breaks	Chi-square test in R (chisq.test)
RIDGE	253	116.658
Non-RIDGE	877	1013.34
			p-value < 2.2e-16 ***
	Obs. No. of breaks	Exp. No. of breaks	Chi-square test in R (chisq.test)
anti-RIDGE	50	116.018
Non-anti-RIDGE	1080	1013.98
			p-value = 4.181e-10 ***
Human
		% of the total genome
RIDGE length (bp)	306877603	0.10113
anti-RIDGE length (bp)	305934571	0.100819
genome length (bp)	3034494596
Total No. of syntenic breaks	1172
	Obs. No. of breaks	Exp. No. of breaks	Chi-square test in R (chisq.test)
RIDGE	143	118.524
Non-RIDGE	1029	1053.48
			p-value = 0.012 *
	Obs. No. of breaks	Exp. No. of breaks	Chi-square test in R (chisq.test)
anti-RIDGE	86	118.16
Non-anti-RIDGE	1086	1053.84
			p-value = 0.002383 **
shared breaks in RIDGE between Chicken and Human
	Obs. No. of breaks	Exp. No. of breaks	Chi-square test in R (chisq.test)
RIDGE	46	12.2361
Non-RIDGE	1126	944.718
			p-value < 2.2e-16 ***
shared breaks in anti-RIDGE between Chicken and Human
	Obs. No. of breaks	Exp. No. of breaks	Chi-square test in R (chisq.test)
RIDGE	11	12.1315
Non-RIDGE	1161	945.642
			p-value = 0.833
