# Supplementary material for: Regional regulation of transcription in the chicken genome
Source: BMC Genomics. 2010 Jan 14;11:28. doi: 10.1186/1471-2164-11-28 (PMC2817690; doi:10.1186/1471-2164-11-28)
Supplement: Additional file 6 — GO enrichment analysis for genes in RIDGEs and anti-RIDGEs. Enriched GOBP terms for all genes located within RIDGEs and anti-RIDGEs. BY: adjusted p-values for the Benjamini & Yekutieli step-up FDR controlling procedure. [file 1471-2164-11-28-S6.XLS]

## Sheet: Sheet1
GO enrichment analysis results for genes in each RIDGE
ridge.id	GOBPID	Pvalue	OddsRatio	ExpCount	Count	Size	Term	rawp	BH	BY
1	GO:0030497	0.00203252	Inf	0.00203252	1	1	fatty acid elongation	0.00203252	0.054878	0.213556
1	GO:0009396	0.0101259	137.969	0.0101626	1	5	folic acid and derivative biosynthetic process	0.0101259	0.1367	0.531962
1	GO:0006752	0.0181609	68.9219	0.0182927	1	9	group transfer coenzyme metabolic process	0.0181609	0.145511	0.56625
1	GO:0046394	0.0261379	45.9062	0.0264228	1	13	carboxylic acid biosynthetic process	0.0261379	0.145511	0.56625
1	GO:0032787	0.0269465	44.7143	0.027248	1	15	monocarboxylic acid metabolic process	0.0269465	0.145511	0.56625
1	GO:0006082	0.0338113	8.42167	0.29878	2	147	organic acid metabolic process	0.0338113	0.152151	0.592088
1	GO:0006631	0.0477784	23.8913	0.0487805	1	24	fatty acid metabolic process	0.0477784	0.183978	0.715943
1	GO:0051188	0.0594012	18.9224	0.0609756	1	30	cofactor biosynthetic process	0.0594012	0.183978	0.715943
1	GO:0046483	0.0613261	18.2875	0.0630081	1	31	heterocycle metabolic process	0.0613261	0.183978	0.715943
1	GO:0006725	0.0841524	13.0268	0.0873984	1	43	aromatic compound metabolic process	0.0841524	0.224961	0.875426
1	GO:0008610	0.0916508	11.8832	0.0955285	1	47	lipid biosynthetic process	0.0916508	0.224961	0.875426
1	GO:0008152	0.190398	2.57244	5.19106	7	2554	metabolic process	0.190398	0.428395	1
1	GO:0005975	0.244983	3.96667	0.276423	1	136	carbohydrate metabolic process	0.244983	0.502745	1
1	GO:0006629	0.260683	3.68448	0.296748	1	146	lipid metabolic process	0.260683	0.502745	1
1	GO:0006412	0.291215	3.22273	0.337398	1	166	translation	0.291215	0.524186	1
1	GO:0007186	0.442394	1.86913	0.565041	1	278	G-protein coupled receptor protein signaling pathway	0.442394	0.721666	1
1	GO:0006468	0.454382	1.79965	0.585366	1	288	protein amino acid phosphorylation	0.454382	0.721666	1
1	GO:0007242	0.493447	1.59579	0.654472	1	322	intracellular signaling cascade	0.493447	0.740171	1
1	GO:0006796	0.55636	1.3248	0.776423	1	382	phosphate metabolic process	0.55636	0.783175	1
1	GO:0044249	0.627904	1.09982	0.921314	1	557	cellular biosynthetic process	0.627904	0.783175	1
1	GO:0044260	0.651437	0.952101	2.07724	2	1022	cellular macromolecule metabolic process	0.651437	0.783175	1
1	GO:0019538	0.657386	0.940083	2.09756	2	1032	protein metabolic process	0.657386	0.783175	1
1	GO:0006464	0.667149	0.962352	1.03455	1	509	protein modification process	0.667149	0.783175	1
1	GO:0007165	0.697818	0.886016	1.11057	1	570	signal transduction	0.697818	0.785045	1
1	GO:0050789	0.874985	0.537881	3.11992	2	1535	regulation of biological process	0.874985	0.915585	1
1	GO:0009987	0.881674	0.572177	6.99593	6	3442	cellular process	0.881674	0.915585	1
1	GO:0043283	0.962463	0.283864	2.74797	1	1352	biopolymer metabolic process	0.962463	0.962463	1
2	GO:0000038	0.00451671	Inf	0.00451671	1	1	very-long-chain fatty acid metabolic process	0.00451671	0.0574268	0.291238
2	GO:0006408	0.00451671	Inf	0.00451671	1	1	snRNA export from nucleus	0.00451671	0.0574268	0.291238
2	GO:0007029	0.00451671	Inf	0.00451671	1	1	endoplasmic reticulum organization and biogenesis	0.00451671	0.0574268	0.291238
2	GO:0021795	0.00451671	Inf	0.00451671	1	1	cerebral cortex cell migration	0.00451671	0.0574268	0.291238
2	GO:0021885	0.00451671	Inf	0.00451671	1	1	forebrain cell migration	0.00451671	0.0574268	0.291238
2	GO:0021895	0.00451671	Inf	0.00451671	1	1	cerebral cortex neuron differentiation	0.00451671	0.0574268	0.291238
2	GO:0046952	0.00451671	Inf	0.00451671	1	1	ketone body catabolic process	0.00451671	0.0574268	0.291238
2	GO:0015977	0.00901404	231.947	0.00903342	1	2	carbon utilization by fixation of carbon dioxide	0.00901404	0.0891388	0.452064
2	GO:0021543	0.00901404	231.947	0.00903342	1	2	pallium development	0.00901404	0.0891388	0.452064
2	GO:0006635	0.0134921	115.947	0.0135501	1	3	fatty acid beta-oxidation	0.0134921	0.091979	0.466468
2	GO:0007006	0.0134921	115.947	0.0135501	1	3	mitochondrial membrane organization and biogenesis	0.0134921	0.091979	0.466468
2	GO:0050905	0.0134921	115.947	0.0135501	1	3	neuromuscular process	0.0134921	0.091979	0.466468
2	GO:0007031	0.0179509	77.2807	0.0180668	1	4	peroxisome organization and biogenesis	0.0179509	0.091979	0.466468
2	GO:0007047	0.0179509	77.2807	0.0180668	1	4	cell wall organization and biogenesis	0.0179509	0.091979	0.466468
2	GO:0016998	0.0179509	77.2807	0.0180668	1	4	cell wall catabolic process	0.0179509	0.091979	0.466468
2	GO:0034440	0.0179509	77.2807	0.0180668	1	4	lipid oxidation	0.0179509	0.091979	0.466468
2	GO:0040018	0.0179509	77.2807	0.0180668	1	4	positive regulation of multicellular organism growth	0.0179509	0.091979	0.466468
2	GO:0008152	0.0186025	8.50455	0.638054	3	223	metabolic process	0.0186025	0.091979	0.466468
2	GO:0046395	0.0223905	57.9474	0.0225836	1	5	carboxylic acid catabolic process	0.0223905	0.104882	0.531904
2	GO:0051168	0.0268111	46.3474	0.0271003	1	6	nuclear export	0.0268111	0.119309	0.605072
2	GO:0001764	0.0355953	33.0902	0.0361337	1	8	neuron migration	0.0355953	0.131999	0.669429
2	GO:0006403	0.0355953	33.0902	0.0361337	1	8	RNA localization	0.0355953	0.131999	0.669429
2	GO:0015931	0.0355953	33.0902	0.0361337	1	8	nucleobase, nucleoside, nucleotide and nucleic acid transport	0.0355953	0.131999	0.669429
2	GO:0050658	0.0355953	33.0902	0.0361337	1	8	RNA transport	0.0355953	0.131999	0.669429
2	GO:0044242	0.0399591	28.9474	0.0406504	1	9	cellular lipid catabolic process	0.0399591	0.138241	0.701083
2	GO:0009056	0.040385	4.42638	0.776874	3	172	catabolic process	0.040385	0.138241	0.701083
2	GO:0006694	0.0486306	23.1474	0.0496838	1	11	steroid biosynthetic process	0.0486306	0.160301	0.812959
2	GO:0046034	0.0529383	21.0383	0.0542005	1	12	ATP metabolic process	0.0529383	0.164541	0.834461
2	GO:0044237	0.0536144	2.85032	3.78864	7	939	cellular metabolic process	0.0536144	0.164541	0.834461
2	GO:0009144	0.0783983	13.5944	0.0813008	1	18	purine nucleoside triphosphate metabolic process	0.0783983	0.218045	1
2	GO:0009199	0.0783983	13.5944	0.0813008	1	18	ribonucleoside triphosphate metabolic process	0.0783983	0.218045	1
2	GO:0045892	0.0783983	13.5944	0.0813008	1	18	negative regulation of transcription, DNA-dependent	0.0783983	0.218045	1
2	GO:0051169	0.0867395	12.1579	0.0903342	1	20	nuclear transport	0.0867395	0.233934	1
2	GO:0015992	0.0908832	11.5474	0.0948509	1	21	proton transport	0.0908832	0.2379	1
2	GO:0051239	0.103207	10.0343	0.108401	1	24	regulation of multicellular organismal process	0.103207	0.262441	1
2	GO:0007420	0.10728	9.61404	0.112918	1	25	brain development	0.10728	0.26522	1
2	GO:0009150	0.119393	8.53996	0.126468	1	28	purine ribonucleotide metabolic process	0.119393	0.287188	1
2	GO:0010629	0.127381	7.94737	0.135501	1	30	negative regulation of gene expression	0.127381	0.29069	1
2	GO:0040008	0.127381	7.94737	0.135501	1	30	regulation of growth	0.127381	0.29069	1
2	GO:0045934	0.139234	7.19737	0.149051	1	33	negative regulation of nucleobase, nucleoside, nucleotide and nucleic acid metabolic process	0.139234	0.29629	1
2	GO:0015031	0.141085	3.26667	0.663957	2	147	protein transport	0.141085	0.29629	1
2	GO:0006928	0.143151	6.97767	0.153568	1	34	cell motility	0.143151	0.29629	1
2	GO:0010558	0.143151	6.97767	0.153568	1	34	negative regulation of macromolecule biosynthetic process	0.143151	0.29629	1
2	GO:0022008	0.147051	6.7709	0.158085	1	35	neurogenesis	0.147051	0.297445	1
2	GO:0008104	0.153643	3.09005	0.70009	2	155	protein localization	0.153643	0.298152	1
2	GO:0016043	0.154101	2.40786	1.37308	3	304	cellular component organization and biogenesis	0.154101	0.298152	1
2	GO:0032774	0.162413	2.07489	2.15899	4	478	RNA biosynthetic process	0.162413	0.301272	1
2	GO:0032787	0.162484	6.05263	0.176152	1	39	monocarboxylic acid metabolic process	0.162484	0.301272	1
2	GO:0006333	0.1663	5.89609	0.180668	1	40	chromatin assembly or disassembly	0.1663	0.302055	1
2	GO:0007169	0.1701	5.74737	0.185185	1	41	transmembrane receptor protein tyrosine kinase signaling pathway	0.1701	0.302778	1
2	GO:0043170	0.174843	5.78889	0.190154	1	46	macromolecule metabolic process	0.174843	0.305118	1
2	GO:0044238	0.194129	1.78302	4.947	7	1120	primary metabolic process	0.194129	0.332259	1
2	GO:0009892	0.203567	4.68206	0.225836	1	50	negative regulation of metabolic process	0.203567	0.341838	1
2	GO:0006470	0.228706	4.09023	0.257453	1	57	protein amino acid dephosphorylation	0.228706	0.376941	1
2	GO:0006350	0.234857	1.75364	2.50226	4	554	transcription	0.234857	0.380041	1
2	GO:0051276	0.306104	2.88408	0.361337	1	80	chromosome organization and biogenesis	0.306104	0.468195	1
2	GO:0006355	0.30793	1.64616	1.94739	3	452	regulation of transcription, DNA-dependent	0.30793	0.468195	1
2	GO:0009117	0.309295	2.84737	0.365854	1	81	nucleotide metabolic process	0.309295	0.468195	1
2	GO:0003008	0.315637	2.77664	0.374887	1	83	system process	0.315637	0.468195	1
2	GO:0055114	0.315637	2.77664	0.374887	1	83	oxidation reduction	0.315637	0.468195	1
2	GO:0055086	0.325046	2.67678	0.388437	1	86	nucleobase, nucleoside and nucleotide metabolic process	0.325046	0.474248	1
2	GO:0006508	0.343591	1.73016	1.21048	2	268	proteolysis	0.343591	0.49322	1
2	GO:0044255	0.361753	2.34096	0.44286	1	103	cellular lipid metabolic process	0.361753	0.511047	1
2	GO:0019219	0.37808	1.44048	2.19181	3	507	regulation of nucleobase, nucleoside, nucleotide and nucleic acid metabolic process	0.37808	0.525767	1
2	GO:0010556	0.393099	1.40225	2.2442	3	519	regulation of macromolecule biosynthetic process	0.393099	0.532219	1
2	GO:0010468	0.397459	1.39147	2.25944	3	523	regulation of gene expression	0.397459	0.532219	1
2	GO:0006464	0.408511	1.36085	2.29901	3	509	protein modification process	0.408511	0.532219	1
2	GO:0043283	0.4124	1.22625	6.10659	7	1352	biopolymer metabolic process	0.4124	0.532219	1
2	GO:0048518	0.412619	1.96476	0.523939	1	116	positive regulation of biological process	0.412619	0.532219	1
2	GO:0048523	0.439329	1.80337	0.569106	1	126	negative regulation of cellular process	0.439329	0.558575	1
2	GO:0019222	0.449587	1.27199	2.44335	3	563	regulation of metabolic process	0.449587	0.563567	1
2	GO:0009058	0.45994	1.17988	4.40831	5	976	biosynthetic process	0.45994	0.568536	1
2	GO:0030154	0.479678	1.59276	0.641373	1	142	cell differentiation	0.479678	0.584813	1
2	GO:0006082	0.491711	1.53641	0.663957	1	147	organic acid metabolic process	0.491711	0.591382	1
2	GO:0044260	0.505074	1.11144	4.61608	5	1022	cellular macromolecule metabolic process	0.505074	0.599354	1
2	GO:0019538	0.514768	1.09737	4.66125	5	1032	protein metabolic process	0.514768	0.602821	1
2	GO:0006796	0.525126	1.17778	1.72538	2	382	phosphate metabolic process	0.525126	0.606964	1
2	GO:0048731	0.537251	1.34496	0.754291	1	167	system development	0.537251	0.61014	1
2	GO:0051649	0.541585	1.32832	0.763324	1	169	establishment of localization in cell	0.541585	0.61014	1
2	GO:0006812	0.574898	1.20824	0.835592	1	185	cation transport	0.574898	0.636071	1
2	GO:0007264	0.578896	1.19468	0.844625	1	187	small GTPase mediated signal transduction	0.578896	0.636071	1
2	GO:0006468	0.740251	0.755731	1.30081	1	288	protein amino acid phosphorylation	0.740251	0.803443	1
2	GO:0051179	0.782024	0.722815	3.92051	3	868	localization	0.782024	0.838556	1
2	GO:0009987	0.839419	0.609046	2.61143	2	1078	cellular process	0.839419	0.888037	1
2	GO:0032502	0.851592	0.525922	1.81572	1	402	developmental process	0.851592	0.888037	1
2	GO:0007166	0.858103	0.513222	1.85637	1	411	cell surface receptor linked signal transduction	0.858103	0.888037	1
2	GO:0050789	0.886667	0.523113	3.40326	2	849	regulation of biological process	0.886667	0.90705	1
2	GO:0007165	0.91188	0.407176	2.27508	1	481	signal transduction	0.91188	0.922242	1
2	GO:0006810	0.954952	0.312707	2.84211	1	675	transport	0.954952	0.954952	1
3	GO:0006695	0.00112918	Inf	0.00112918	1	1	cholesterol biosynthetic process	0.00112918	0.0180668	0.0610791
3	GO:0008299	0.00675978	220.9	0.00677507	1	6	isoprenoid biosynthetic process	0.00675978	0.0494598	0.16721
3	GO:0016125	0.0101259	137.969	0.0101626	1	9	sterol metabolic process	0.0101259	0.0494598	0.16721
3	GO:0006694	0.012365	110.325	0.012421	1	11	steroid biosynthetic process	0.012365	0.0494598	0.16721
3	GO:0006897	0.0234994	55.0375	0.0237127	1	21	endocytosis	0.0234994	0.0751981	0.254224
3	GO:0016044	0.0389187	32.2721	0.0395212	1	35	membrane organization and biogenesis	0.0389187	0.103783	0.350863
3	GO:0044255	0.120282	9.71171	0.126468	1	112	cellular lipid metabolic process	0.120282	0.274929	0.929462
3	GO:0007264	0.194139	5.69489	0.211156	1	187	small GTPase mediated signal transduction	0.194139	0.388278	1
3	GO:0007165	0.265638	2.64644	1.00723	2	892	signal transduction	0.265638	0.472245	1
3	GO:0008152	0.491568	1.81298	0.621902	1	345	metabolic process	0.491568	0.759717	1
3	GO:0050789	0.565225	1.25679	1.73329	2	1535	regulation of biological process	0.565225	0.759717	1
3	GO:0006810	0.644983	1.08706	0.934959	1	828	transport	0.644983	0.759717	1
3	GO:0051179	0.664284	1.02537	0.980126	1	868	localization	0.664284	0.759717	1
3	GO:0009987	0.690321	1.14602	3.88663	4	3442	cellular process	0.690321	0.759717	1
3	GO:0009058	0.712235	0.884103	1.10208	1	976	biosynthetic process	0.712235	0.759717	1
3	GO:0044238	0.964199	0.264063	2.42999	1	2152	primary metabolic process	0.964199	0.964199	1
4	GO:0006597	0.00180668	Inf	0.00180668	1	1	spermine biosynthetic process	0.00180668	0.0417458	0.191005
4	GO:0043616	0.00180668	Inf	0.00180668	1	1	keratinocyte proliferation	0.00180668	0.0417458	0.191005
4	GO:0008295	0.00361051	631.286	0.00361337	1	2	spermidine biosynthetic process	0.00361051	0.0417458	0.191005
4	GO:0006595	0.00541149	315.571	0.00542005	1	3	polyamine metabolic process	0.00541149	0.0417458	0.191005
4	GO:0006777	0.00541149	315.571	0.00542005	1	3	Mo-molybdopterin cofactor biosynthetic process	0.00541149	0.0417458	0.191005
4	GO:0031069	0.00541149	315.571	0.00542005	1	3	hair follicle morphogenesis	0.00541149	0.0417458	0.191005
4	GO:0043545	0.00541149	315.571	0.00542005	1	3	molybdopterin cofactor metabolic process	0.00541149	0.0417458	0.191005
4	GO:0022404	0.00900489	157.714	0.00903342	1	5	molting cycle process	0.00900489	0.0448505	0.20521
4	GO:0042475	0.00900489	157.714	0.00903342	1	5	odontogenesis of dentine-containing tooth	0.00900489	0.0448505	0.20521
4	GO:0042633	0.00900489	157.714	0.00903342	1	5	hair cycle	0.00900489	0.0448505	0.20521
4	GO:0008585	0.0107973	126.143	0.0108401	1	6	female gonad development	0.0107973	0.0448505	0.20521
4	GO:0019438	0.0107973	126.143	0.0108401	1	6	aromatic compound biosynthetic process	0.0107973	0.0448505	0.20521
4	GO:0046660	0.0107973	126.143	0.0108401	1	6	female sex differentiation	0.0107973	0.0448505	0.20521
4	GO:0045137	0.0125869	105.095	0.0126468	1	7	development of primary sexual characteristics	0.0125869	0.045313	0.207326
4	GO:0048608	0.0125869	105.095	0.0126468	1	7	reproductive structure development	0.0125869	0.045313	0.207326
4	GO:0030509	0.0161576	78.7857	0.0162602	1	9	BMP signaling pathway	0.0161576	0.0545321	0.249508
4	GO:0045596	0.019717	63	0.0198735	1	11	negative regulation of cell differentiation	0.019717	0.0591511	0.270642
4	GO:0048729	0.019717	63	0.0198735	1	11	tissue morphogenesis	0.019717	0.0591511	0.270642
4	GO:0042401	0.0214925	57.2597	0.0216802	1	12	biogenic amine biosynthetic process	0.0214925	0.061084	0.279486
4	GO:0008544	0.0232652	52.4762	0.0234869	1	13	epidermis development	0.0232652	0.062816	0.28741
4	GO:0007276	0.0303277	39.3214	0.0307136	1	17	gamete generation	0.0303277	0.0779856	0.356818
4	GO:0022414	0.0320864	37	0.0325203	1	18	reproductive process	0.0320864	0.0787575	0.360349
4	GO:0006575	0.0338422	34.9365	0.034327	1	19	amino acid derivative metabolic process	0.0338422	0.0794557	0.363544
4	GO:0007167	0.0423229	27.9103	0.0430818	1	27	enzyme linked receptor protein signaling pathway	0.0423229	0.0952266	0.435702
4	GO:0051188	0.0529735	21.6305	0.0542005	1	30	cofactor biosynthetic process	0.0529735	0.114423	0.523533
4	GO:0007389	0.056416	20.2258	0.0578139	1	32	pattern specification process	0.056416	0.116266	0.531969
4	GO:0044271	0.0581332	19.5893	0.0596206	1	33	nitrogen compound biosynthetic process	0.0581332	0.116266	0.531969
4	GO:0007169	0.0717724	15.6429	0.0740741	1	41	transmembrane receptor protein tyrosine kinase signaling pathway	0.0717724	0.138418	0.633323
4	GO:0007017	0.0869096	12.7434	0.0903342	1	50	microtubule-based process	0.0869096	0.161832	0.74045
4	GO:0006468	0.09099	4.81818	0.520325	2	288	protein amino acid phosphorylation	0.09099	0.162989	0.745744
4	GO:0009887	0.0935677	11.7709	0.097561	1	54	organ morphogenesis	0.0935677	0.162989	0.745744
4	GO:0006796	0.146968	3.54386	0.690154	2	382	phosphate metabolic process	0.146968	0.248009	1
4	GO:0050793	0.171748	6.04762	0.186089	1	103	regulation of developmental process	0.171748	0.281042	1
4	GO:0009308	0.191472	5.34783	0.209575	1	116	amine metabolic process	0.191472	0.304102	1
4	GO:0007165	0.206126	2.38313	1.61156	3	892	signal transduction	0.206126	0.318023	1
4	GO:0048519	0.213718	4.71429	0.236676	1	131	negative regulation of biological process	0.213718	0.320578	1
4	GO:0007155	0.22825	4.36735	0.254743	1	141	cell adhesion	0.22825	0.330075	1
4	GO:0006464	0.232275	2.57265	0.919603	2	509	protein modification process	0.232275	0.330075	1
4	GO:0048869	0.242546	4.06667	0.272809	1	151	cellular developmental process	0.242546	0.335833	1
4	GO:0048731	0.264939	3.66093	0.301716	1	167	system development	0.264939	0.357667	1
4	GO:0006996	0.342585	2.66349	0.408311	1	226	organelle organization and biogenesis	0.342585	0.45121	1
4	GO:0006508	0.393391	2.22204	0.484192	1	268	proteolysis	0.393391	0.505789	1
4	GO:0007186	0.404969	2.13667	0.502258	1	278	G-protein coupled receptor protein signaling pathway	0.404969	0.508566	1
4	GO:0032501	0.52862	1.45166	0.717254	1	397	multicellular organismal process	0.52862	0.648762	1
4	GO:0009058	0.555157	1.17933	1.76332	2	976	biosynthetic process	0.555157	0.666188	1
4	GO:0044260	0.583475	1.11111	1.84643	2	1022	cellular macromolecule metabolic process	0.583475	0.677298	1
4	GO:0019538	0.5895	1.09709	1.8645	2	1032	protein metabolic process	0.5895	0.677298	1
4	GO:0050789	0.709508	0.853806	2.23282	2	1355	regulation of biological process	0.709508	0.798197	1
4	GO:0043283	0.755336	0.758025	2.44264	2	1352	biopolymer metabolic process	0.755336	0.832411	1
4	GO:0009987	0.779456	0.885791	1.06051	1	1113	cellular process	0.779456	0.841812	1
4	GO:0006810	0.809398	0.62066	1.49593	1	828	transport	0.809398	0.85701	1
4	GO:0051179	0.825712	0.585434	1.5682	1	868	localization	0.825712	0.85747	1
4	GO:0044237	0.848972	0.544174	1.5731	1	1048	cellular metabolic process	0.848972	0.86499	1
4	GO:0044238	0.909576	0.405898	1.9788	1	1120	primary metabolic process	0.909576	0.909576	1
5	GO:0006882	0.00135501	Inf	0.00135501	1	1	cellular zinc ion homeostasis	0.00135501	0.0651153	0.303646
5	GO:0015074	0.00406045	442	0.00406504	1	3	DNA integration	0.00406045	0.0651153	0.303646
5	GO:0006919	0.00541088	294.6	0.00542005	1	4	caspase activation	0.00541088	0.0651153	0.303646
5	GO:0050870	0.00810715	176.68	0.00813008	1	6	positive regulation of T cell activation	0.00810715	0.0651153	0.303646
5	GO:0002696	0.009453	147.2	0.00948509	1	7	positive regulation of leukocyte activation	0.009453	0.0651153	0.303646
5	GO:0043281	0.009453	147.2	0.00948509	1	7	regulation of caspase activity	0.009453	0.0651153	0.303646
5	GO:0052547	0.009453	147.2	0.00948509	1	7	regulation of peptidase activity	0.009453	0.0651153	0.303646
5	GO:0050865	0.0107973	126.143	0.0108401	1	8	regulation of cell activation	0.0107973	0.0651153	0.303646
5	GO:0051249	0.0107973	126.143	0.0108401	1	8	regulation of lymphocyte activation	0.0107973	0.0651153	0.303646
5	GO:0030217	0.0121401	110.35	0.0121951	1	9	T cell differentiation	0.0121401	0.0651153	0.303646
5	GO:0051345	0.0121401	110.35	0.0121951	1	9	positive regulation of hydrolase activity	0.0121401	0.0651153	0.303646
5	GO:0042493	0.0148212	88.24	0.0149051	1	11	response to drug	0.0148212	0.0728709	0.339812
5	GO:0002682	0.0174962	73.5	0.0176152	1	13	regulation of immune system process	0.0174962	0.079182	0.369242
5	GO:0002521	0.0188314	67.8308	0.0189702	1	14	leukocyte differentiation	0.0188314	0.079182	0.369242
5	GO:0045087	0.022828	55.075	0.0230352	1	17	innate immune response	0.022828	0.079182	0.369242
5	GO:0006917	0.0241572	51.8235	0.0243902	1	18	induction of apoptosis	0.0241572	0.079182	0.369242
5	GO:0030003	0.0241572	51.8235	0.0243902	1	18	cellular cation homeostasis	0.0241572	0.079182	0.369242
5	GO:0055066	0.0241572	51.8235	0.0243902	1	18	di-, tri-valent inorganic cation homeostasis	0.0241572	0.079182	0.369242
5	GO:0055082	0.0321007	38.2522	0.0325203	1	24	cellular chemical homeostasis	0.0321007	0.0996812	0.464834
5	GO:0048534	0.0347366	35.176	0.0352304	1	26	hemopoietic or lymphoid organ development	0.0347366	0.10129	0.472334
5	GO:0043068	0.0360522	33.8154	0.0365854	1	27	positive regulation of programmed cell death	0.0360522	0.10129	0.472334
5	GO:0007067	0.0399903	30.2966	0.0406504	1	30	mitosis	0.0399903	0.107247	0.500113
5	GO:0050801	0.0439149	27.4375	0.0447154	1	33	ion homeostasis	0.0439149	0.111166	0.518391
5	GO:0051301	0.0452201	26.6	0.0460705	1	34	cell division	0.0452201	0.111166	0.518391
5	GO:0000279	0.0530204	22.4769	0.0542005	1	40	M phase	0.0530204	0.125128	0.583498
5	GO:0000278	0.0569006	20.8571	0.0582656	1	43	mitotic cell cycle	0.0569006	0.129121	0.602115
5	GO:0006457	0.0722891	16.1778	0.0745257	1	55	protein folding	0.0722891	0.144672	0.674634
5	GO:0006511	0.0735619	15.88	0.0758808	1	56	ubiquitin-dependent protein catabolic process	0.0735619	0.144672	0.674634
5	GO:0043632	0.0735619	15.88	0.0758808	1	56	modification-dependent macromolecule catabolic process	0.0735619	0.144672	0.674634
5	GO:0051603	0.0735619	15.88	0.0758808	1	56	proteolysis involved in cellular protein catabolic process	0.0735619	0.144672	0.674634
5	GO:0022402	0.0761033	15.3158	0.0785908	1	58	cell cycle process	0.0761033	0.144842	0.675427
5	GO:0002376	0.0905688	13.1951	0.0939977	1	83	immune system process	0.0905688	0.160482	0.74836
5	GO:0030163	0.0924811	12.4343	0.096206	1	71	protein catabolic process	0.0924811	0.160482	0.74836
5	GO:0050790	0.0924811	12.4343	0.096206	1	71	regulation of catalytic activity	0.0924811	0.160482	0.74836
5	GO:0042592	0.107384	10.5854	0.112466	1	83	homeostatic process	0.107384	0.181018	0.844124
5	GO:0006915	0.131768	8.47059	0.139566	1	103	apoptosis	0.131768	0.206219	0.961641
5	GO:0050793	0.131768	8.47059	0.139566	1	103	regulation of developmental process	0.131768	0.206219	0.961641
5	GO:0050896	0.132819	8.7161	0.14043	1	119	response to stimulus	0.132819	0.206219	0.961641
5	GO:0008219	0.137776	8.06542	0.146341	1	108	cell death	0.137776	0.208431	0.971955
5	GO:0009057	0.141365	7.84	0.150407	1	111	macromolecule catabolic process	0.141365	0.208513	0.972338
5	GO:0048518	0.147318	7.49043	0.157182	1	116	positive regulation of biological process	0.147318	0.211994	0.98857
5	GO:0044248	0.182319	5.89931	0.197832	1	146	cellular catabolic process	0.182319	0.256114	1
5	GO:0048869	0.188034	5.696	0.204607	1	151	cellular developmental process	0.188034	0.258	1
5	GO:0048731	0.2061	5.12771	0.226287	1	167	system development	0.2061	0.276361	1
5	GO:0006950	0.23257	4.45474	0.258808	1	191	response to stress	0.23257	0.304925	1
5	GO:0044238	0.247257	2.69644	1.78894	3	1268	primary metabolic process	0.247257	0.317133	1
5	GO:0043283	0.265523	2.27798	1.83198	3	1352	biopolymer metabolic process	0.265523	0.333316	1
5	GO:0006468	0.332188	2.88153	0.390244	1	288	protein amino acid phosphorylation	0.332188	0.408315	1
5	GO:0007242	0.364446	2.55514	0.436314	1	322	intracellular signaling cascade	0.364446	0.43569	1
5	GO:0043170	0.369229	3.01732	0.427025	1	434	macromolecule metabolic process	0.369229	0.43569	1
5	GO:0044267	0.38122	2.61927	0.452147	1	437	cellular protein metabolic process	0.38122	0.441019	1
5	GO:0044237	0.40758	2.00088	1.33372	2	1142	cellular metabolic process	0.40758	0.462447	1
5	GO:0006796	0.418204	2.12126	0.517615	1	382	phosphate metabolic process	0.418204	0.465548	1
5	GO:0032501	0.431034	2.03333	0.53794	1	397	multicellular organismal process	0.431034	0.470945	1
5	GO:0006464	0.519587	1.54094	0.689702	1	509	protein modification process	0.519587	0.554581	1
5	GO:0007165	0.526526	1.55185	0.694106	1	570	signal transduction	0.526526	0.554581	1
5	GO:0009987	0.535782	Inf	0.535782	1	1138	cellular process	0.535782	0.554581	1
5	GO:0006139	0.737367	0.801586	1.19783	1	884	nucleobase, nucleoside, nucleotide and nucleic acid metabolic process	0.737367	0.75008	1
5	GO:0050789	0.855548	0.529121	1.60366	1	1366	regulation of biological process	0.855548	0.855548	1
6	GO:0006281	0.0242738	9.40693	0.245709	2	68	DNA repair	0.0242738	0.346276	1
6	GO:0018298	0.0285663	41.9524	0.028907	1	8	protein-chromophore linkage	0.0285663	0.346276	1
6	GO:0044238	0.0290263	3.60635	4.29345	8	1268	primary metabolic process	0.0290263	0.346276	1
6	GO:0044237	0.0482898	3.48827	3.01621	6	986	cellular metabolic process	0.0482898	0.346276	1
6	GO:0048511	0.0563662	19.5422	0.0578139	1	16	rhythmic process	0.0563662	0.346276	1
6	GO:0006413	0.0631987	17.2353	0.0650407	1	18	translational initiation	0.0631987	0.346276	1
6	GO:0006807	0.0733093	4.98142	0.451671	2	125	nitrogen compound metabolic process	0.0733093	0.346276	1
6	GO:0043283	0.081113	2.28274	4.88528	8	1352	biopolymer metabolic process	0.081113	0.346276	1
6	GO:0032259	0.0867489	12.1889	0.0903342	1	25	methylation	0.0867489	0.346276	1
6	GO:0006082	0.096969	4.20394	0.531165	2	147	organic acid metabolic process	0.096969	0.346276	1
6	GO:0010467	0.100724	4.16207	0.544444	2	147	gene expression	0.100724	0.346276	1
6	GO:0006464	0.102543	2.57888	1.83921	4	509	protein modification process	0.102543	0.346276	1
6	GO:0006418	0.112984	9.125	0.119241	1	33	tRNA aminoacylation for protein translation	0.112984	0.346276	1
6	GO:0043038	0.116213	8.84646	0.122855	1	34	amino acid activation	0.116213	0.346276	1
6	GO:0016568	0.122638	8.33714	0.130081	1	36	chromatin modification	0.122638	0.346276	1
6	GO:0006139	0.125758	2.74224	1.26002	3	325	nucleobase, nucleoside, nucleotide and nucleic acid metabolic process	0.125758	0.346276	1
6	GO:0044267	0.132101	3.65491	0.643929	2	236	cellular protein metabolic process	0.132101	0.346276	1
6	GO:0022613	0.13851	7.28667	0.148148	1	41	ribonucleoprotein complex biogenesis and assembly	0.13851	0.346276	1
6	GO:0006950	0.149693	3.19199	0.690154	2	191	response to stress	0.149693	0.354537	1
6	GO:0043170	0.168456	3.33546	0.75256	2	315	macromolecule metabolic process	0.168456	0.369614	1
6	GO:0006399	0.172487	5.70065	0.187895	1	52	tRNA metabolic process	0.172487	0.369614	1
6	GO:0006520	0.197835	4.89342	0.21848	1	64	amino acid metabolic process	0.197835	0.404662	1
6	GO:0030163	0.228232	4.13524	0.256549	1	71	protein catabolic process	0.228232	0.407847	1
6	GO:0006508	0.252056	2.22664	0.968383	2	268	proteolysis	0.252056	0.407847	1
6	GO:0051276	0.25339	3.65654	0.28907	1	80	chromosome organization and biogenesis	0.25339	0.407847	1
6	GO:0006396	0.258876	3.56461	0.296296	1	82	RNA processing	0.258876	0.407847	1
6	GO:0007186	0.265789	2.14079	1.00452	2	278	G-protein coupled receptor protein signaling pathway	0.265789	0.407847	1
6	GO:0009059	0.269461	2.13018	1.01419	2	262	macromolecule biosynthetic process	0.269461	0.407847	1
6	GO:0034622	0.269733	3.39373	0.31075	1	86	cellular macromolecular complex assembly	0.269733	0.407847	1
6	GO:0006468	0.279552	2.06094	1.04065	2	288	protein amino acid phosphorylation	0.279552	0.407847	1
6	GO:0044249	0.280961	2.06368	1.0443	2	275	cellular biosynthetic process	0.280961	0.407847	1
6	GO:0043933	0.32433	2.70818	0.386631	1	107	macromolecular complex subunit organization	0.32433	0.455845	1
6	GO:0009057	0.334286	2.60727	0.401084	1	111	macromolecule catabolic process	0.334286	0.455845	1
6	GO:0006796	0.407441	1.51579	1.38031	2	382	phosphate metabolic process	0.407441	0.53926	1
6	GO:0009987	0.546347	1.7684	1.59277	2	1116	cellular process	0.546347	0.702446	1
6	GO:0016043	0.604997	1.1205	0.899248	1	263	cellular component organization and biogenesis	0.604997	0.756246	1
6	GO:0006355	0.834465	0.560483	1.69828	1	470	regulation of transcription, DNA-dependent	0.834465	0.909281	1
6	GO:0032774	0.839748	0.549965	1.72719	1	478	RNA biosynthetic process	0.839748	0.909281	1
6	GO:0007165	0.86276	0.565329	3.22313	2	892	signal transduction	0.86276	0.909281	1
6	GO:0019219	0.875646	0.479035	1.95122	1	540	regulation of nucleobase, nucleoside, nucleotide and nucleic acid metabolic process	0.875646	0.909281	1
6	GO:0010468	0.882147	0.466184	1.99819	1	553	regulation of gene expression	0.882147	0.909281	1
6	GO:0010556	0.882147	0.466184	1.99819	1	553	regulation of macromolecule biosynthetic process	0.882147	0.909281	1
6	GO:0006350	0.882633	0.46522	2.00181	1	554	transcription	0.882633	0.909281	1
6	GO:0019222	0.908231	0.413943	2.215	1	613	regulation of metabolic process	0.908231	0.909281	1
6	GO:0050789	0.909281	0.481605	3.62516	2	922	regulation of biological process	0.909281	0.909281	1
7	GO:0042147	0.00248419	Inf	0.00248419	1	1	retrograde transport, endosome to Golgi	0.00248419	0.0968835	0.412098
7	GO:0046488	0.012365	110.325	0.012421	1	5	phosphatidylinositol metabolic process	0.012365	0.224535	0.955068
7	GO:0015914	0.0172719	73.5167	0.0173893	1	7	phospholipid transport	0.0172719	0.224535	0.955068
7	GO:0006650	0.0366788	31.45	0.0372629	1	15	glycerophospholipid metabolic process	0.0366788	0.357619	1
7	GO:0007218	0.0533734	20.9333	0.0546522	1	22	neuropeptide signaling pathway	0.0533734	0.416312	1
7	GO:0051641	0.066892	5.4845	0.432249	2	174	cellular localization	0.066892	0.434798	1
7	GO:0006643	0.101891	10.4167	0.10682	1	43	membrane lipid metabolic process	0.101891	0.567681	1
7	GO:0006457	0.12859	8.07963	0.136631	1	55	protein folding	0.12859	0.604649	1
7	GO:0046907	0.140084	7.41319	0.149632	1	65	intracellular transport	0.140084	0.604649	1
7	GO:0043170	0.17919	2.44042	1.4987	3	461	macromolecule metabolic process	0.17919	0.604649	1
7	GO:0006886	0.190159	5.22169	0.208672	1	84	intracellular protein transport	0.190159	0.604649	1
7	GO:0016192	0.194256	5.09647	0.21364	1	86	vesicle-mediated transport	0.194256	0.604649	1
7	GO:0008152	0.20155	2.94331	0.841315	2	256	metabolic process	0.20155	0.604649	1
7	GO:0006915	0.228324	4.23039	0.255872	1	103	apoptosis	0.228324	0.61904	1
7	GO:0008219	0.238092	4.02804	0.268293	1	108	cell death	0.238092	0.61904	1
7	GO:0006629	0.308734	2.94621	0.362692	1	146	lipid metabolic process	0.308734	0.712345	1
7	GO:0045184	0.31051	2.92534	0.365176	1	147	establishment of protein localization	0.31051	0.712345	1
7	GO:0033036	0.334939	2.66063	0.399955	1	161	macromolecule localization	0.334939	0.725701	1
7	GO:0006810	0.398309	1.62948	1.34405	2	632	transport	0.398309	0.764332	1
7	GO:0051179	0.403948	1.60878	1.35869	2	633	localization	0.403948	0.764332	1
7	GO:0007165	0.414105	1.55282	1.38821	2	570	signal transduction	0.414105	0.764332	1
7	GO:0050789	0.449355	1.34587	2.41678	3	922	regulation of biological process	0.449355	0.764332	1
7	GO:0007186	0.45076	1.80436	0.581026	1	256	G-protein coupled receptor protein signaling pathway	0.45076	0.764332	1
7	GO:0006508	0.497201	1.55431	0.665763	1	268	proteolysis	0.497201	0.807951	1
7	GO:0007242	0.564587	1.27601	0.79991	1	322	intracellular signaling cascade	0.564587	0.880756	1
7	GO:0032502	0.649419	1.0015	0.998645	1	402	developmental process	0.649419	0.924793	1
7	GO:0006355	0.709391	0.841791	1.16757	1	470	regulation of transcription, DNA-dependent	0.709391	0.924793	1
7	GO:0032774	0.715796	0.825996	1.18744	1	478	RNA biosynthetic process	0.715796	0.924793	1
7	GO:0019219	0.761244	0.719481	1.34146	1	540	regulation of nucleobase, nucleoside, nucleotide and nucleic acid metabolic process	0.761244	0.924793	1
7	GO:0010468	0.769891	0.700181	1.37376	1	553	regulation of gene expression	0.769891	0.924793	1
7	GO:0010556	0.769891	0.700181	1.37376	1	553	regulation of macromolecule biosynthetic process	0.769891	0.924793	1
7	GO:0006350	0.770544	0.698734	1.37624	1	554	transcription	0.770544	0.924793	1
7	GO:0044267	0.802332	0.633519	1.4821	1	676	cellular protein metabolic process	0.802332	0.924793	1
7	GO:0019222	0.806229	0.621732	1.52281	1	613	regulation of metabolic process	0.806229	0.924793	1
7	GO:0009987	0.833221	0.622349	2.58452	2	1055	cellular process	0.833221	0.928446	1
7	GO:0044237	0.865664	0.60746	5.32859	4	2145	cellular metabolic process	0.865664	0.937803	1
7	GO:0044238	0.919662	0.485486	4.68473	3	2006	primary metabolic process	0.919662	0.960209	1
7	GO:0009058	0.935588	0.353026	2.42457	1	976	biosynthetic process	0.935588	0.960209	1
7	GO:0043283	0.98192	0.226943	3.35863	1	1352	biopolymer metabolic process	0.98192	0.98192	1
8	GO:0007623	0.0067613	245.333	0.00677507	1	3	circadian rhythm	0.0067613	0.256929	1
8	GO:0043283	0.0301864	5.54443	1.36187	4	743	biopolymer metabolic process	0.0301864	0.315391	1
8	GO:0006310	0.0464723	24.4333	0.0474255	1	21	DNA recombination	0.0464723	0.315391	1
8	GO:0045944	0.0464723	24.4333	0.0474255	1	21	positive regulation of transcription from RNA polymerase II promoter	0.0464723	0.315391	1
8	GO:0051254	0.0615254	18.07	0.063234	1	28	positive regulation of RNA metabolic process	0.0615254	0.315391	1
8	GO:0045941	0.0868339	12.4758	0.0903342	1	40	positive regulation of transcription	0.0868339	0.315391	1
8	GO:0007169	0.088915	12.1611	0.0925926	1	41	transmembrane receptor protein tyrosine kinase signaling pathway	0.088915	0.315391	1
8	GO:0009891	0.0992563	10.7975	0.103884	1	46	positive regulation of biosynthetic process	0.0992563	0.315391	1
8	GO:0010604	0.113557	9.32906	0.119693	1	53	positive regulation of macromolecule metabolic process	0.113557	0.315391	1
8	GO:0045449	0.115265	9.4092	0.121427	1	60	regulation of transcription	0.115265	0.315391	1
8	GO:0031325	0.119623	8.81414	0.126468	1	56	positive regulation of cellular metabolic process	0.119623	0.315391	1
8	GO:0006139	0.119999	2.6803	1.99639	4	884	nucleobase, nucleoside, nucleotide and nucleic acid metabolic process	0.119999	0.315391	1
8	GO:0007186	0.126682	3.75181	0.627823	2	278	G-protein coupled receptor protein signaling pathway	0.126682	0.315391	1
8	GO:0008152	0.132424	2.94108	5.76784	8	2554	metabolic process	0.132424	0.315391	1
8	GO:0050789	0.13816	2.55393	2.96173	5	1419	regulation of biological process	0.13816	0.315391	1
8	GO:0006281	0.143515	7.21559	0.153568	1	68	DNA repair	0.143515	0.315391	1
8	GO:0043284	0.148313	2.6959	1.37534	3	609	biopolymer biosynthetic process	0.148313	0.315391	1
8	GO:0030163	0.149396	6.90159	0.160343	1	71	protein catabolic process	0.149396	0.315391	1
8	GO:0006955	0.161049	6.34795	0.173893	1	77	immune response	0.161049	0.322098	1
8	GO:0009057	0.224413	4.35152	0.250678	1	111	macromolecule catabolic process	0.224413	0.403073	1
8	GO:0007166	0.229571	4.33983	0.256386	1	133	cell surface receptor linked signal transduction	0.229571	0.403073	1
8	GO:0048518	0.233358	4.15749	0.261969	1	116	positive regulation of biological process	0.233358	0.403073	1
8	GO:0010467	0.261336	1.96212	1.79539	3	795	gene expression	0.261336	0.407988	1
8	GO:0005975	0.268219	3.5251	0.307136	1	136	carbohydrate metabolic process	0.268219	0.407988	1
8	GO:0009889	0.282336	2.17379	1.04747	2	510	regulation of biosynthetic process	0.282336	0.407988	1
8	GO:0006355	0.287745	2.11004	1.06143	2	470	regulation of transcription, DNA-dependent	0.287745	0.407988	1
8	GO:0032774	0.294788	2.07038	1.07949	2	478	RNA biosynthetic process	0.294788	0.407988	1
8	GO:0031323	0.30186	2.06188	1.09721	2	533	regulation of cellular metabolic process	0.30186	0.407988	1
8	GO:0060255	0.3145	1.99478	1.12937	2	549	regulation of macromolecule metabolic process	0.3145	0.407988	1
8	GO:0006464	0.322096	1.9285	1.1495	2	509	protein modification process	0.322096	0.407988	1
8	GO:0006950	0.356854	2.47251	0.431346	1	191	response to stress	0.356854	0.437434	1
8	GO:0009987	0.393007	2.23779	5.10019	6	2647	cellular process	0.393007	0.466695	1
8	GO:0044260	0.416201	1.42955	2.30804	3	1022	cellular macromolecule metabolic process	0.416201	0.479261	1
8	GO:0006508	0.464731	1.72742	0.605239	1	268	proteolysis	0.464731	0.519405	1
8	GO:0006468	0.489942	1.5993	0.650407	1	288	protein amino acid phosphorylation	0.489942	0.531937	1
8	GO:0007165	0.590773	1.22569	0.838188	1	481	signal transduction	0.590773	0.610784	1
8	GO:0006796	0.594711	1.17731	0.862692	1	382	phosphate metabolic process	0.594711	0.610784	1
8	GO:0019538	0.623661	1.00968	1.98508	2	961	protein metabolic process	0.623661	0.623661	1
9	GO:0006388	0.00474255	Inf	0.00474255	1	1	tRNA splicing	0.00474255	0.256098	1
9	GO:0000160	0.0234994	55.0375	0.0237127	1	5	two-component signal transduction system (phosphorelay)	0.0234994	0.303866	1
9	GO:0006268	0.0234994	55.0375	0.0237127	1	5	DNA unwinding during replication	0.0234994	0.303866	1
9	GO:0006265	0.0281357	44.02	0.0284553	1	6	DNA topological change	0.0281357	0.303866	1
9	GO:0032392	0.0281357	44.02	0.0284553	1	6	DNA geometric change	0.0281357	0.303866	1
9	GO:0009116	0.0733605	14.64	0.0758808	1	16	nucleoside metabolic process	0.0733605	0.584093	1
9	GO:0006836	0.0821617	12.9118	0.0853659	1	18	neurotransmitter transport	0.0821617	0.584093	1
9	GO:0008380	0.0865323	12.1917	0.0901084	1	19	RNA splicing	0.0865323	0.584093	1
9	GO:0008152	0.115444	2.02055	8.96867	12	1861	metabolic process	0.115444	0.613747	1
9	GO:0006397	0.129162	7.81964	0.137534	1	29	mRNA processing	0.129162	0.613747	1
9	GO:0045454	0.13332	7.54828	0.142276	1	30	cell redox homeostasis	0.13332	0.613747	1
9	GO:0034470	0.14976	6.62727	0.161247	1	34	ncRNA processing	0.14976	0.613747	1
9	GO:0030036	0.157869	6.24571	0.170732	1	36	actin cytoskeleton organization and biogenesis	0.157869	0.613747	1
9	GO:0006260	0.204995	4.6383	0.227642	1	48	DNA replication	0.204995	0.613747	1
9	GO:0006139	0.210409	2.05435	1.59602	3	325	nucleobase, nucleoside, nucleotide and nucleic acid metabolic process	0.210409	0.613747	1
9	GO:0006399	0.220137	4.27059	0.246612	1	52	tRNA metabolic process	0.220137	0.613747	1
9	GO:0009165	0.227605	4.10755	0.256098	1	54	nucleotide biosynthetic process	0.227605	0.613747	1
9	GO:0006511	0.235005	3.95636	0.265583	1	56	ubiquitin-dependent protein catabolic process	0.235005	0.613747	1
9	GO:0043632	0.235005	3.95636	0.265583	1	56	modification-dependent macromolecule catabolic process	0.235005	0.613747	1
9	GO:0051603	0.235005	3.95636	0.265583	1	56	proteolysis involved in cellular protein catabolic process	0.235005	0.613747	1
9	GO:0006470	0.238679	3.88482	0.270325	1	57	protein amino acid dephosphorylation	0.238679	0.613747	1
9	GO:0030163	0.28839	3.09786	0.336721	1	71	protein catabolic process	0.28839	0.707866	1
9	GO:0006753	0.321988	2.70438	0.384146	1	81	nucleoside phosphate metabolic process	0.321988	0.709611	1
9	GO:0042592	0.328523	2.6372	0.393631	1	83	homeostatic process	0.328523	0.709611	1
9	GO:0055114	0.328523	2.6372	0.393631	1	83	oxidation reduction	0.328523	0.709611	1
9	GO:0065007	0.357939	2.40534	0.435534	1	84	biological regulation	0.357939	0.739632	1
9	GO:0007010	0.372622	2.24531	0.460027	1	97	cytoskeleton organization and biogenesis	0.372622	0.739632	1
9	GO:0007186	0.383513	1.57551	1.31843	2	278	G-protein coupled receptor protein signaling pathway	0.383513	0.739632	1
9	GO:0009057	0.413954	1.95318	0.526423	1	111	macromolecule catabolic process	0.413954	0.77081	1
9	GO:0007242	0.477156	1.60526	0.636642	1	135	intracellular signaling cascade	0.477156	0.838553	1
9	GO:0005975	0.481392	1.58222	0.644986	1	136	carbohydrate metabolic process	0.481392	0.838553	1
9	GO:0044248	0.50624	1.46966	0.692412	1	146	cellular catabolic process	0.50624	0.854281	1
9	GO:0007264	0.596761	1.13468	0.886856	1	187	small GTPase mediated signal transduction	0.596761	0.910731	1
9	GO:0006508	0.630768	1.03293	0.969808	1	212	proteolysis	0.630768	0.910731	1
9	GO:0043283	0.657506	0.909658	6.41192	6	1352	biopolymer metabolic process	0.657506	0.910731	1
9	GO:0006355	0.669605	0.885965	2.229	2	470	regulation of transcription, DNA-dependent	0.669605	0.910731	1
9	GO:0010467	0.678447	0.904655	1.09881	1	223	gene expression	0.678447	0.910731	1
9	GO:0032774	0.679063	0.869306	2.26694	2	478	RNA biosynthetic process	0.679063	0.910731	1
9	GO:0050789	0.709685	0.83602	4.59187	4	922	regulation of biological process	0.709685	0.910731	1
9	GO:0007165	0.731737	0.781528	2.47988	2	565	signal transduction	0.731737	0.910731	1
9	GO:0009059	0.736407	0.765219	1.28465	1	262	macromolecule biosynthetic process	0.736407	0.910731	1
9	GO:0019219	0.745547	0.756995	2.56098	2	540	regulation of nucleobase, nucleoside, nucleotide and nucleic acid metabolic process	0.745547	0.910731	1
9	GO:0010468	0.758005	0.736651	2.62263	2	553	regulation of gene expression	0.758005	0.910731	1
9	GO:0010556	0.758005	0.736651	2.62263	2	553	regulation of macromolecule biosynthetic process	0.758005	0.910731	1
9	GO:0006350	0.758943	0.735126	2.62737	2	554	transcription	0.758943	0.910731	1
9	GO:0016043	0.776226	0.677228	1.44173	1	304	cellular component organization and biogenesis	0.776226	0.911222	1
9	GO:0019222	0.809289	0.653975	2.90718	2	613	regulation of metabolic process	0.809289	0.911519	1
9	GO:0051179	0.810239	0.682466	4.11653	3	868	localization	0.810239	0.911519	1
9	GO:0006796	0.850296	0.528346	1.81165	1	382	phosphate metabolic process	0.850296	0.937061	1
9	GO:0044260	0.894579	0.554138	4.84688	3	1022	cellular macromolecule metabolic process	0.894579	0.940929	1
9	GO:0006810	0.905529	0.492574	3.67347	2	810	transport	0.905529	0.940929	1
9	GO:0009987	0.913075	0.580079	12.0801	10	2421	cellular process	0.913075	0.940929	1
9	GO:0006464	0.923504	0.38376	2.41396	1	509	protein modification process	0.923504	0.940929	1
9	GO:0019538	0.954737	0.39138	4.41129	2	961	protein metabolic process	0.954737	0.954737	1
10	GO:0019229	0.00225734	1105.5	0.00225836	1	2	regulation of vasoconstriction	0.00225734	0.0315599	0.123941
10	GO:0030071	0.00338447	552.625	0.00338753	1	3	regulation of mitotic metaphase/anaphase transition	0.00338447	0.0315599	0.123941
10	GO:0050880	0.00338447	552.625	0.00338753	1	3	regulation of blood vessel size	0.00338447	0.0315599	0.123941
10	GO:0006744	0.00563569	276.188	0.00564589	1	5	ubiquinone biosynthetic process	0.00563569	0.0315599	0.123941
10	GO:0042375	0.00563569	276.188	0.00564589	1	5	quinone cofactor metabolic process	0.00563569	0.0315599	0.123941
10	GO:0010564	0.011246	122.611	0.0112918	1	10	regulation of cell cycle process	0.011246	0.0494598	0.194237
10	GO:0003013	0.012365	110.325	0.012421	1	11	circulatory system process	0.012365	0.0494598	0.194237
10	GO:0007346	0.0145999	91.8958	0.0146793	1	13	regulation of mitotic cell cycle	0.0145999	0.0510998	0.200677
10	GO:0006733	0.0168309	78.7321	0.0169377	1	15	oxidoreduction coenzyme metabolic process	0.0168309	0.0523627	0.205637
10	GO:0035239	0.0190577	68.8594	0.019196	1	17	tube morphogenesis	0.0190577	0.0533617	0.20956
10	GO:0009108	0.0257142	50.0114	0.0259711	1	23	coenzyme biosynthetic process	0.0257142	0.0654543	0.25705
10	GO:0007067	0.0334343	37.8793	0.0338753	1	30	mitosis	0.0334343	0.0780134	0.306372
10	GO:0000279	0.0443781	28.1026	0.0451671	1	40	M phase	0.0443781	0.0952837	0.374195
10	GO:0006725	0.0476418	26.0774	0.0485547	1	43	aromatic compound metabolic process	0.0476418	0.0952837	0.374195
10	GO:0007049	0.102811	11.5133	0.107272	1	95	cell cycle	0.102811	0.191914	0.75368
10	GO:0065008	0.17785	6.2929	0.19196	1	170	regulation of biological quality	0.17785	0.311238	1
10	GO:0048856	0.191284	5.79235	0.207769	1	184	anatomical structure development	0.191284	0.315055	1
10	GO:0006810	0.23626	2.90315	0.934959	2	828	transport	0.23626	0.367516	1
10	GO:0051179	0.254551	2.73826	0.980126	2	868	localization	0.254551	0.375128	1
10	GO:0007275	0.301078	3.37541	0.345528	1	306	multicellular organismal development	0.301078	0.421509	1
10	GO:0006464	0.457111	1.92667	0.574752	1	509	protein modification process	0.457111	0.609482	1
10	GO:0050789	0.565225	1.25679	1.73329	2	1535	regulation of biological process	0.565225	0.719378	1
10	GO:0044249	0.606407	1.22041	0.850271	1	753	cellular biosynthetic process	0.606407	0.738234	1
10	GO:0044260	0.730914	0.833007	1.15402	1	1022	cellular macromolecule metabolic process	0.730914	0.823025	1
10	GO:0019538	0.734844	0.822502	1.16531	1	1032	protein metabolic process	0.734844	0.823025	1
10	GO:0043283	0.838392	0.568468	1.52665	1	1352	biopolymer metabolic process	0.838392	0.902884	1
10	GO:0008152	0.894033	0.488767	2.88392	2	2554	metabolic process	0.894033	0.927145	1
10	GO:0009987	0.997331	0.0979279	3.08978	1	3347	cellular process	0.997331	0.997331	1
11	GO:0015671	0.0101259	137.969	0.0101626	1	9	oxygen transport	0.0101259	0.131637	0.418624
11	GO:0016051	0.0268201	47.8261	0.0271003	1	24	carbohydrate biosynthetic process	0.0268201	0.173388	0.551396
11	GO:0030036	0.0400126	31.3429	0.0406504	1	36	actin cytoskeleton organization and biogenesis	0.0400126	0.173388	0.551396
11	GO:0007010	0.104881	11.2682	0.10953	1	97	cytoskeleton organization and biogenesis	0.104881	0.340863	1
11	GO:0051179	0.254551	2.73826	0.980126	2	868	localization	0.254551	0.504332	1
11	GO:0007186	0.277003	3.74188	0.313911	1	278	G-protein coupled receptor protein signaling pathway	0.277003	0.504332	1
11	GO:0016043	0.299379	3.39934	0.34327	1	304	cellular component organization and biogenesis	0.299379	0.504332	1
11	GO:0006811	0.310358	3.24921	0.357949	1	317	ion transport	0.310358	0.504332	1
11	GO:0006810	0.412064	2.35098	0.497203	1	511	transport	0.412064	0.595204	1
11	GO:0007165	0.675454	0.991021	1.00723	1	892	signal transduction	0.675454	0.878091	1
11	GO:0050789	0.8811	0.470828	1.73329	1	1535	regulation of biological process	0.8811	0.996747	1
11	GO:0044238	0.964199	0.264063	2.42999	1	2152	primary metabolic process	0.964199	0.996747	1
11	GO:0009987	0.996747	0.104452	3.04365	1	3138	cellular process	0.996747	0.996747	1
12	GO:0001570	0.0108034	147	0.0108401	1	3	vasculogenesis	0.0108034	0.164067	0.778315
12	GO:0030100	0.0108034	147	0.0108401	1	3	regulation of endocytosis	0.0108034	0.164067	0.778315
12	GO:0030903	0.0108034	147	0.0108401	1	3	notochord development	0.0108034	0.164067	0.778315
12	GO:0001756	0.0143802	97.9778	0.0144535	1	4	somitogenesis	0.0143802	0.164067	0.778315
12	GO:0001843	0.0143802	97.9778	0.0144535	1	4	neural tube closure	0.0143802	0.164067	0.778315
12	GO:0000160	0.0179448	73.4667	0.0180668	1	5	two-component signal transduction system (phosphorelay)	0.0179448	0.164067	0.778315
12	GO:0001841	0.0179448	73.4667	0.0180668	1	5	neural tube formation	0.0179448	0.164067	0.778315
12	GO:0001840	0.0214973	58.76	0.0216802	1	6	neural plate development	0.0214973	0.171979	0.815848
12	GO:0065007	0.0310674	2.90346	5.85005	10	1619	biological regulation	0.0310674	0.205406	0.974424
12	GO:0050794	0.0320947	8.92966	0.292394	2	111	regulation of cellular process	0.0320947	0.205406	0.974424
12	GO:0032879	0.03908	29.3467	0.0397471	1	11	regulation of localization	0.03908	0.227375	1
12	GO:0002009	0.0460298	24.4444	0.0469738	1	13	morphogenesis of an epithelium	0.0460298	0.245492	1
12	GO:0035239	0.0597883	18.3167	0.0614273	1	17	tube morphogenesis	0.0597883	0.274492	1
12	GO:0010324	0.0733605	14.64	0.0758808	1	21	membrane invagination	0.0733605	0.274492	1
12	GO:0003002	0.0800776	13.303	0.0831075	1	23	regionalization	0.0800776	0.274492	1
12	GO:0006355	0.0813183	2.8226	1.69828	4	470	regulation of transcription, DNA-dependent	0.0813183	0.274492	1
12	GO:0009792	0.0834189	12.7217	0.0867209	1	24	embryonic development ending in birth or egg hatching	0.0834189	0.274492	1
12	GO:0032774	0.0854621	2.76934	1.72719	4	478	RNA biosynthetic process	0.0854621	0.274492	1
12	GO:0008284	0.0867489	12.1889	0.0903342	1	25	positive regulation of cell proliferation	0.0867489	0.274492	1
12	GO:0001568	0.0900676	11.6987	0.0939476	1	26	blood vessel development	0.0900676	0.274492	1
12	GO:0048598	0.0900676	11.6987	0.0939476	1	26	embryonic morphogenesis	0.0900676	0.274492	1
12	GO:0008202	0.103229	10.0759	0.108401	1	30	steroid metabolic process	0.103229	0.277584	1
12	GO:0006814	0.112984	9.125	0.119241	1	33	sodium ion transport	0.112984	0.277584	1
12	GO:0006412	0.118973	3.70035	0.599819	2	166	translation	0.118973	0.277584	1
12	GO:0009058	0.119307	2.12907	3.52665	6	976	biosynthetic process	0.119307	0.277584	1
12	GO:0035023	0.119431	8.58431	0.126468	1	35	regulation of Rho protein signal transduction	0.119431	0.277584	1
12	GO:0019219	0.121198	2.41045	1.95122	4	540	regulation of nucleobase, nucleoside, nucleotide and nucleic acid metabolic process	0.121198	0.277584	1
12	GO:0010468	0.129471	2.34548	1.99819	4	553	regulation of gene expression	0.129471	0.277584	1
12	GO:0010556	0.129471	2.34548	1.99819	4	553	regulation of macromolecule biosynthetic process	0.129471	0.277584	1
12	GO:0006350	0.130118	2.34061	2.00181	4	554	transcription	0.130118	0.277584	1
12	GO:0006812	0.142162	3.30133	0.668473	2	185	cation transport	0.142162	0.293495	1
12	GO:0019222	0.170837	2.08155	2.215	4	613	regulation of metabolic process	0.170837	0.334519	1
12	GO:0006952	0.172487	5.70065	0.187895	1	52	defense response	0.172487	0.334519	1
12	GO:0009887	0.178528	5.48302	0.195122	1	54	organ morphogenesis	0.178528	0.336052	1
12	GO:0042981	0.228232	4.13524	0.256549	1	71	regulation of apoptosis	0.228232	0.417338	1
12	GO:0007265	0.245091	3.80351	0.278229	1	77	Ras protein signal transduction	0.245091	0.41746	1
12	GO:0006813	0.247867	3.75325	0.281843	1	78	potassium ion transport	0.247867	0.41746	1
12	GO:0007399	0.247867	3.75325	0.281843	1	78	nervous system development	0.247867	0.41746	1
12	GO:0016192	0.269733	3.39373	0.31075	1	86	vesicle-mediated transport	0.269733	0.442639	1
12	GO:0051056	0.29362	3.06241	0.34327	1	95	regulation of small GTPase mediated signal transduction	0.29362	0.469792	1
12	GO:0012501	0.314235	2.81699	0.372177	1	103	programmed cell death	0.314235	0.475393	1
12	GO:0050793	0.314235	2.81699	0.372177	1	103	regulation of developmental process	0.314235	0.475393	1
12	GO:0007242	0.326342	1.82679	1.1635	2	322	intracellular signaling cascade	0.326342	0.475393	1
12	GO:0016265	0.326832	2.68224	0.390244	1	108	death	0.326832	0.475393	1
12	GO:0048518	0.346537	2.49101	0.419151	1	116	positive regulation of biological process	0.346537	0.492853	1
12	GO:0044237	0.357991	1.45413	3.95655	5	1123	cellular metabolic process	0.357991	0.498075	1
12	GO:0007155	0.404686	2.03429	0.509485	1	141	cell adhesion	0.404686	0.551062	1
12	GO:0006629	0.415718	1.96184	0.527552	1	146	lipid metabolic process	0.415718	0.554291	1
12	GO:0048869	0.426558	1.89422	0.545619	1	151	cellular developmental process	0.426558	0.557137	1
12	GO:0044238	0.436477	1.32168	3.3226	4	985	primary metabolic process	0.436477	0.558691	1
12	GO:0048856	0.493508	1.54062	0.66486	1	184	anatomical structure development	0.493508	0.619304	1
12	GO:0044260	0.52364	1.11133	3.69286	4	1022	cellular macromolecule metabolic process	0.52364	0.642777	1
12	GO:0019538	0.532299	1.09728	3.729	4	1032	protein metabolic process	0.532299	0.642777	1
12	GO:0007165	0.552366	1.13838	1.79103	2	565	signal transduction	0.552366	0.654656	1
12	GO:0043283	0.568842	1.03428	4.88528	5	1352	biopolymer metabolic process	0.568842	0.661925	1
12	GO:0006508	0.63237	1.03496	0.968383	1	268	proteolysis	0.63237	0.722708	1
12	GO:0006468	0.659699	0.958188	1.04065	1	288	protein amino acid phosphorylation	0.659699	0.733394	1
12	GO:0016043	0.680179	0.90407	1.09846	1	304	cellular component organization and biogenesis	0.680179	0.733394	1
12	GO:0007275	0.682656	0.897705	1.10569	1	306	multicellular organismal development	0.682656	0.733394	1
12	GO:0050896	0.687556	0.885221	1.12014	1	310	response to stimulus	0.687556	0.733394	1
12	GO:0006810	0.754416	0.745738	2.56333	2	742	transport	0.754416	0.789168	1
12	GO:0006796	0.764507	0.705337	1.38031	1	382	phosphate metabolic process	0.764507	0.789168	1
12	GO:0051179	0.819083	0.638237	2.91035	2	857	localization	0.819083	0.832084	1
12	GO:0006464	0.858763	0.512336	1.83921	1	509	protein modification process	0.858763	0.858763	1
13	GO:0017183	0.00158085	Inf	0.00158085	1	1	peptidyl-diphthamide biosynthetic process from peptidyl-histidine	0.00158085	0.0331978	0.121018
13	GO:0018202	0.00473612	368.25	0.00474255	1	3	peptidyl-histidine modification	0.00473612	0.0497293	0.181281
13	GO:0008152	0.0145943	Inf	0.242026	2	258	metabolic process	0.0145943	0.10216	0.372409
13	GO:0044260	0.0540452	4.45711	1.61563	4	1022	cellular macromolecule metabolic process	0.0540452	0.219152	0.798889
13	GO:0019538	0.0558308	4.40078	1.63144	4	1032	protein metabolic process	0.0558308	0.219152	0.798889
13	GO:0006508	0.0626149	6.24812	0.423668	2	268	proteolysis	0.0626149	0.219152	0.798889
13	GO:0006470	0.0867588	12.9911	0.0901084	1	57	protein amino acid dephosphorylation	0.0867588	0.260277	0.948801
13	GO:0006464	0.187796	3.08797	0.804652	2	509	protein modification process	0.187796	0.492964	1
13	GO:0043283	0.365009	1.70793	2.13731	3	1352	biopolymer metabolic process	0.365009	0.772687	1
13	GO:0006796	0.468463	1.76728	0.603884	1	382	phosphate metabolic process	0.468463	0.772687	1
13	GO:0006355	0.544349	1.40441	0.742999	1	470	regulation of transcription, DNA-dependent	0.544349	0.772687	1
13	GO:0032774	0.550762	1.37806	0.755646	1	478	RNA biosynthetic process	0.550762	0.772687	1
13	GO:0019219	0.597891	1.20037	0.853659	1	540	regulation of nucleobase, nucleoside, nucleotide and nucleic acid metabolic process	0.597891	0.772687	1
13	GO:0010468	0.607215	1.16818	0.87421	1	553	regulation of gene expression	0.607215	0.772687	1
13	GO:0010556	0.607215	1.16818	0.87421	1	553	regulation of macromolecule biosynthetic process	0.607215	0.772687	1
13	GO:0006350	0.607925	1.16576	0.87579	1	554	transcription	0.607925	0.772687	1
13	GO:0019222	0.647891	1.03731	0.969061	1	613	regulation of metabolic process	0.647891	0.772687	1
13	GO:0044237	0.69898	1.01649	0.989137	1	1123	cellular metabolic process	0.69898	0.772687	1
13	GO:0044238	0.699098	1.01609	0.989399	1	1120	primary metabolic process	0.699098	0.772687	1
13	GO:0009058	0.77543	0.707803	1.32144	1	975	biosynthetic process	0.77543	0.814202	1
13	GO:0065007	0.958769	0.288731	2.55939	1	1619	biological regulation	0.958769	0.958769	1
14	GO:0000160	0.00451059	368.333	0.00451671	1	5	two-component signal transduction system (phosphorelay)	0.00451059	0.0902119	0.324559
14	GO:0006355	0.0583334	8.45299	0.424571	2	470	regulation of transcription, DNA-dependent	0.0583334	0.189569	0.68202
14	GO:0006281	0.0600466	21.6766	0.0614273	1	68	DNA repair	0.0600466	0.189569	0.68202
14	GO:0032774	0.0601835	8.29412	0.431798	2	478	RNA biosynthetic process	0.0601835	0.189569	0.68202
14	GO:0019219	0.0753059	7.22305	0.487805	2	540	regulation of nucleobase, nucleoside, nucleotide and nucleic acid metabolic process	0.0753059	0.189569	0.68202
14	GO:0010468	0.0786467	7.02904	0.499548	2	553	regulation of gene expression	0.0786467	0.189569	0.68202
14	GO:0010556	0.0786467	7.02904	0.499548	2	553	regulation of macromolecule biosynthetic process	0.0786467	0.189569	0.68202
14	GO:0006350	0.078906	7.01449	0.500452	2	554	transcription	0.078906	0.189569	0.68202
14	GO:0043283	0.0876904	6.8384	1.22132	3	1352	biopolymer metabolic process	0.0876904	0.189569	0.68202
14	GO:0019222	0.0947845	6.24059	0.553749	2	613	regulation of metabolic process	0.0947845	0.189569	0.68202
14	GO:0006139	0.160966	10.9352	0.168002	1	325	nucleobase, nucleoside, nucleotide and nucleic acid metabolic process	0.160966	0.269573	0.969852
14	GO:0006950	0.161744	7.42807	0.172538	1	191	response to stress	0.161744	0.269573	0.969852
14	GO:0009058	0.21285	3.54209	0.881662	2	976	biosynthetic process	0.21285	0.327461	1
14	GO:0007275	0.249142	4.50164	0.276423	1	306	multicellular organismal development	0.249142	0.355917	1
14	GO:0065007	0.464708	1.73593	1.46251	2	1619	biological regulation	0.464708	0.61961	1
14	GO:0006810	0.563239	1.44982	0.747967	1	828	transport	0.563239	0.685102	1
14	GO:0051179	0.582337	1.36755	0.784101	1	868	localization	0.582337	0.685102	1
14	GO:0007154	0.621708	1.21244	0.862692	1	955	cell communication	0.621708	0.690787	1
14	GO:0008152	0.696099	1.229	0.897323	1	1525	metabolic process	0.696099	0.732735	1
14	GO:0009987	0.804037	0.792757	2.14829	2	2487	cellular process	0.804037	0.804037	1
15	GO:0045454	0.0050205	22.3673	0.108401	2	30	cell redox homeostasis	0.0050205	0.198063	0.909823
15	GO:0006590	0.0072145	294.067	0.00722674	1	2	thyroid hormone generation	0.0072145	0.198063	0.909823
15	GO:0010212	0.0108034	147	0.0108401	1	3	response to ionizing radiation	0.0108034	0.198063	0.909823
15	GO:0000724	0.0285663	41.9524	0.028907	1	8	double-strand break repair via homologous recombination	0.0285663	0.238822	1
15	GO:0042446	0.0320828	36.7	0.0325203	1	9	hormone biosynthetic process	0.0320828	0.238822	1
15	GO:0065007	0.032226	8.53963	0.290356	2	84	biological regulation	0.032226	0.238822	1
15	GO:0042592	0.0351398	7.63845	0.29991	2	83	homeostatic process	0.0351398	0.238822	1
15	GO:0006414	0.0355874	32.6148	0.0361337	1	10	translational elongation	0.0355874	0.238822	1
15	GO:0042493	0.03908	29.3467	0.0397471	1	11	response to drug	0.03908	0.238822	1
15	GO:0006221	0.0529325	20.9429	0.0542005	1	15	pyrimidine nucleotide biosynthetic process	0.0529325	0.240609	1
15	GO:0006576	0.0597883	18.3167	0.0614273	1	17	biogenic amine metabolic process	0.0597883	0.240609	1
15	GO:0006310	0.0733605	14.64	0.0758808	1	21	DNA recombination	0.0733605	0.240609	1
15	GO:0009628	0.0733605	14.64	0.0758808	1	21	response to abiotic stimulus	0.0733605	0.240609	1
15	GO:0032313	0.0733605	14.64	0.0758808	1	21	regulation of Rab GTPase activity	0.0733605	0.240609	1
15	GO:0032482	0.0733605	14.64	0.0758808	1	21	Rab protein signal transduction	0.0733605	0.240609	1
15	GO:0042254	0.0733605	14.64	0.0758808	1	21	ribosome biogenesis	0.0733605	0.240609	1
15	GO:0009987	0.0743699	5.62322	3.62163	6	1057	cellular process	0.0743699	0.240609	1
15	GO:0009966	0.0870326	4.4916	0.498645	2	138	regulation of signal transduction	0.0870326	0.265933	1
15	GO:0043065	0.0933749	11.2462	0.097561	1	27	positive regulation of apoptosis	0.0933749	0.270296	1
15	GO:0035023	0.119431	8.58431	0.126468	1	35	regulation of Rho protein signal transduction	0.119431	0.323681	1
15	GO:0043087	0.125834	8.1037	0.133695	1	37	regulation of GTPase activity	0.125834	0.323681	1
15	GO:0046578	0.131405	7.74643	0.139995	1	41	regulation of Ras protein signal transduction	0.131405	0.323681	1
15	GO:0051094	0.135358	7.47521	0.144535	1	40	positive regulation of developmental process	0.135358	0.323681	1
15	GO:0007264	0.144662	3.26409	0.6757	2	187	small GTPase mediated signal transduction	0.144662	0.325389	1
15	GO:0006461	0.147904	6.77364	0.158988	1	44	protein complex assembly	0.147904	0.325389	1
15	GO:0006281	0.21967	4.32338	0.245709	1	68	DNA repair	0.21967	0.439297	1
15	GO:0043067	0.228232	4.13524	0.256549	1	71	regulation of programmed cell death	0.228232	0.439297	1
15	GO:0050790	0.228232	4.13524	0.256549	1	71	regulation of catalytic activity	0.228232	0.439297	1
15	GO:0051276	0.25339	3.65654	0.28907	1	80	chromosome organization and biogenesis	0.25339	0.439297	1
15	GO:0009117	0.256138	3.61	0.292683	1	81	nucleotide metabolic process	0.256138	0.439297	1
15	GO:0055114	0.261604	3.52033	0.29991	1	83	oxidation reduction	0.261604	0.439297	1
15	GO:0007186	0.265789	2.14079	1.00452	2	278	G-protein coupled receptor protein signaling pathway	0.265789	0.439297	1
15	GO:0055086	0.269733	3.39373	0.31075	1	86	nucleobase, nucleoside and nucleotide metabolic process	0.269733	0.439297	1
15	GO:0006464	0.276669	1.78139	1.83921	3	509	protein modification process	0.276669	0.439297	1
15	GO:0006468	0.279552	2.06094	1.04065	2	288	protein amino acid phosphorylation	0.279552	0.439297	1
15	GO:0016043	0.301593	1.94418	1.09846	2	304	cellular component organization and biogenesis	0.301593	0.460767	1
15	GO:0043933	0.32433	2.70818	0.386631	1	107	macromolecular complex subunit organization	0.32433	0.464434	1
15	GO:0008219	0.326832	2.68224	0.390244	1	108	cell death	0.326832	0.464434	1
15	GO:0048522	0.329326	2.65679	0.393857	1	109	positive regulation of cellular process	0.329326	0.464434	1
15	GO:0006519	0.341662	2.53628	0.411924	1	114	amino acid and derivative metabolic process	0.341662	0.469786	1
15	GO:0006807	0.368058	2.30538	0.451671	1	125	nitrogen compound metabolic process	0.368058	0.493737	1
15	GO:0006796	0.407441	1.51579	1.38031	2	382	phosphate metabolic process	0.407441	0.533553	1
15	GO:0007165	0.457526	1.28011	2.46061	3	754	signal transduction	0.457526	0.585208	1
15	GO:0044238	0.483088	1.18918	4.48056	5	1197	primary metabolic process	0.483088	0.60386	1
15	GO:0050789	0.498739	1.13133	5.54652	6	1535	regulation of biological process	0.498739	0.605877	1
15	GO:0006950	0.506733	1.4814	0.690154	1	191	response to stress	0.506733	0.605877	1
15	GO:0044237	0.524366	1.1375	3.66535	4	1004	cellular metabolic process	0.524366	0.613619	1
15	GO:0044267	0.550652	1.32224	0.772715	1	236	cellular protein metabolic process	0.550652	0.630956	1
15	GO:0043283	0.568842	1.03428	4.88528	5	1352	biopolymer metabolic process	0.568842	0.638496	1
15	GO:0006508	0.63237	1.03496	0.968383	1	268	proteolysis	0.63237	0.695607	1
15	GO:0043170	0.741914	0.76393	1.27224	1	342	macromolecule metabolic process	0.741914	0.800103	1
15	GO:0044249	0.937352	0.351952	2.52546	1	744	cellular biosynthetic process	0.937352	0.961638	1
15	GO:0006139	0.952719	0.316365	2.75679	1	798	nucleobase, nucleoside, nucleotide and nucleic acid metabolic process	0.952719	0.961638	1
15	GO:0010467	0.958088	0.303778	2.87263	1	795	gene expression	0.958088	0.961638	1
15	GO:0009059	0.961638	0.294676	2.9449	1	815	macromolecule biosynthetic process	0.961638	0.961638	1
16	GO:0050819	0.00180668	Inf	0.00180668	1	1	negative regulation of coagulation	0.00180668	0.0794941	0.347606
16	GO:0006303	0.00720961	210.333	0.00722674	1	4	double-strand break repair via nonhomologous end joining	0.00720961	0.112758	0.493059
16	GO:0006084	0.0161576	78.7857	0.0162602	1	9	acetyl-CoA metabolic process	0.0161576	0.112758	0.493059
16	GO:0006099	0.0161576	78.7857	0.0162602	1	9	tricarboxylic acid cycle	0.0161576	0.112758	0.493059
16	GO:0007548	0.0161576	78.7857	0.0162602	1	9	sex differentiation	0.0161576	0.112758	0.493059
16	GO:0045333	0.0161576	78.7857	0.0162602	1	9	cellular respiration	0.0161576	0.112758	0.493059
16	GO:0009109	0.0179388	70.0159	0.0180668	1	10	coenzyme catabolic process	0.0179388	0.112758	0.493059
16	GO:0022414	0.0320864	37	0.0325203	1	18	reproductive process	0.0320864	0.164321	0.718529
16	GO:0006310	0.0373456	31.4286	0.0379404	1	21	DNA recombination	0.0373456	0.164321	0.718529
16	GO:0007507	0.0373456	31.4286	0.0379404	1	21	heart development	0.0373456	0.164321	0.718529
16	GO:0051239	0.0425798	27.3106	0.0433604	1	24	regulation of multicellular organismal process	0.0425798	0.170319	0.744759
16	GO:0006091	0.0885781	12.4857	0.0921409	1	51	generation of precursor metabolites and energy	0.0885781	0.31107	1
16	GO:0051186	0.0919072	12	0.0957543	1	53	cofactor metabolic process	0.0919072	0.31107	1
16	GO:0006281	0.116537	9.28145	0.122855	1	68	DNA repair	0.116537	0.366261	1
16	GO:0007049	0.159402	6.57447	0.171635	1	95	cell cycle	0.159402	0.467579	1
16	GO:0048519	0.213718	4.71429	0.236676	1	131	negative regulation of biological process	0.213718	0.572036	1
16	GO:0005975	0.221014	4.53439	0.245709	1	136	carbohydrate metabolic process	0.221014	0.572036	1
16	GO:0044248	0.235428	4.21182	0.263776	1	146	cellular catabolic process	0.235428	0.575489	1
16	GO:0006412	0.263556	3.68398	0.29991	1	166	translation	0.263556	0.582865	1
16	GO:0048731	0.264939	3.66093	0.301716	1	167	system development	0.264939	0.582865	1
16	GO:0006950	0.297441	3.18045	0.345077	1	191	response to stress	0.297441	0.623209	1
16	GO:0008152	0.388777	1.64015	3.14063	4	1525	metabolic process	0.388777	0.700995	1
16	GO:0007186	0.404969	2.13667	0.502258	1	278	G-protein coupled receptor protein signaling pathway	0.404969	0.700995	1
16	GO:0050789	0.412525	1.69741	1.36626	2	853	regulation of biological process	0.412525	0.700995	1
16	GO:0006468	0.416353	2.05724	0.520325	1	288	protein amino acid phosphorylation	0.416353	0.700995	1
16	GO:0007242	0.453645	1.82421	0.581752	1	322	intracellular signaling cascade	0.453645	0.700995	1
16	GO:0006139	0.459185	1.81996	0.588007	1	325	nucleobase, nucleoside, nucleotide and nucleic acid metabolic process	0.459185	0.700995	1
16	GO:0043283	0.46179	1.3659	2.44264	3	1352	biopolymer metabolic process	0.46179	0.700995	1
16	GO:0032501	0.462019	1.80332	0.59287	1	373	multicellular organismal process	0.462019	0.700995	1
16	GO:0006796	0.514391	1.51444	0.690154	1	382	phosphate metabolic process	0.514391	0.705134	1
16	GO:0032502	0.533282	1.43178	0.726287	1	402	developmental process	0.533282	0.705134	1
16	GO:0044260	0.583475	1.11111	1.84643	2	1022	cellular macromolecule metabolic process	0.583475	0.705134	1
16	GO:0019538	0.5895	1.09709	1.8645	2	1032	protein metabolic process	0.5895	0.705134	1
16	GO:0006355	0.59279	1.20347	0.849142	1	470	regulation of transcription, DNA-dependent	0.59279	0.705134	1
16	GO:0032774	0.599333	1.18089	0.863595	1	478	RNA biosynthetic process	0.599333	0.705134	1
16	GO:0006464	0.62383	1.10011	0.919603	1	509	protein modification process	0.62383	0.705134	1
16	GO:0019219	0.647006	1.02862	0.97561	1	540	regulation of nucleobase, nucleoside, nucleotide and nucleic acid metabolic process	0.647006	0.705134	1
16	GO:0007165	0.64901	1.03398	0.971749	1	570	signal transduction	0.64901	0.705134	1
16	GO:0010468	0.656347	1.00104	0.999097	1	553	regulation of gene expression	0.656347	0.705134	1
16	GO:0010556	0.656347	1.00104	0.999097	1	553	regulation of macromolecule biosynthetic process	0.656347	0.705134	1
16	GO:0006350	0.657056	0.998967	1.0009	1	554	transcription	0.657056	0.705134	1
16	GO:0019222	0.696713	0.888889	1.1075	1	613	regulation of metabolic process	0.696713	0.72989	1
16	GO:0009987	0.801635	0.736086	5.40711	5	3347	cellular process	0.801635	0.820278	1
16	GO:0009058	0.863815	0.504762	1.76332	1	976	biosynthetic process	0.863815	0.863815	1
17	GO:0001978	0.0070009	Inf	0.0070009	1	1	regulation of systemic arterial blood pressure by carotid sinus baroreceptor feedback	0.0070009	0.0585865	0.33097
17	GO:0001988	0.0070009	Inf	0.0070009	1	1	positive regulation of heart rate in baroreceptor response to decreased systemic arterial blood pressure	0.0070009	0.0585865	0.33097
17	GO:0002027	0.0070009	Inf	0.0070009	1	1	regulation of heart rate	0.0070009	0.0585865	0.33097
17	GO:0003084	0.0070009	Inf	0.0070009	1	1	positive regulation of systemic arterial blood pressure	0.0070009	0.0585865	0.33097
17	GO:0006024	0.0070009	Inf	0.0070009	1	1	glycosaminoglycan biosynthetic process	0.0070009	0.0585865	0.33097
17	GO:0008306	0.0070009	Inf	0.0070009	1	1	associative learning	0.0070009	0.0585865	0.33097
17	GO:0014061	0.0070009	Inf	0.0070009	1	1	regulation of norepinephrine secretion	0.0070009	0.0585865	0.33097
17	GO:0032094	0.0070009	Inf	0.0070009	1	1	response to food	0.0070009	0.0585865	0.33097
17	GO:0032225	0.0070009	Inf	0.0070009	1	1	regulation of synaptic transmission, dopaminergic	0.0070009	0.0585865	0.33097
17	GO:0032652	0.0070009	Inf	0.0070009	1	1	regulation of interleukin-1 production	0.0070009	0.0585865	0.33097
17	GO:0032691	0.0070009	Inf	0.0070009	1	1	negative regulation of interleukin-1 beta production	0.0070009	0.0585865	0.33097
17	GO:0032715	0.0070009	Inf	0.0070009	1	1	negative regulation of interleukin-6 production	0.0070009	0.0585865	0.33097
17	GO:0032720	0.0070009	Inf	0.0070009	1	1	negative regulation of tumor necrosis factor production	0.0070009	0.0585865	0.33097
17	GO:0043206	0.0070009	Inf	0.0070009	1	1	fibril organization and biogenesis	0.0070009	0.0585865	0.33097
17	GO:0048147	0.0070009	Inf	0.0070009	1	1	negative regulation of fibroblast proliferation	0.0070009	0.0585865	0.33097
17	GO:0048149	0.0070009	Inf	0.0070009	1	1	behavioral response to ethanol	0.0070009	0.0585865	0.33097
17	GO:0050728	0.0070009	Inf	0.0070009	1	1	negative regulation of inflammatory response	0.0070009	0.0585865	0.33097
17	GO:0050890	0.0070009	Inf	0.0070009	1	1	cognition	0.0070009	0.0585865	0.33097
17	GO:0060112	0.0070009	Inf	0.0070009	1	1	generation of ovulation cycle rhythm	0.0070009	0.0585865	0.33097
17	GO:0000187	0.0139544	146.533	0.0140018	1	2	activation of MAPK activity	0.0139544	0.0924477	0.522261
17	GO:0007271	0.0139544	146.533	0.0140018	1	2	synaptic transmission, cholinergic	0.0139544	0.0924477	0.522261
17	GO:0030317	0.0139544	146.533	0.0140018	1	2	sperm motility	0.0139544	0.0924477	0.522261
17	GO:0045823	0.0139544	146.533	0.0140018	1	2	positive regulation of heart contraction	0.0139544	0.0924477	0.522261
17	GO:0050432	0.0139544	146.533	0.0140018	1	2	catecholamine secretion	0.0139544	0.0924477	0.522261
17	GO:0006022	0.0208607	73.25	0.0210027	1	3	aminoglycan metabolic process	0.0208607	0.103652	0.585555
17	GO:0006029	0.0208607	73.25	0.0210027	1	3	proteoglycan metabolic process	0.0208607	0.103652	0.585555
17	GO:0007613	0.0208607	73.25	0.0210027	1	3	memory	0.0208607	0.103652	0.585555
17	GO:0014070	0.0208607	73.25	0.0210027	1	3	response to organic cyclic substance	0.0208607	0.103652	0.585555
17	GO:0035095	0.0208607	73.25	0.0210027	1	3	behavioral response to nicotine	0.0208607	0.103652	0.585555
17	GO:0045766	0.0208607	73.25	0.0210027	1	3	positive regulation of angiogenesis	0.0208607	0.103652	0.585555
17	GO:0046928	0.0208607	73.25	0.0210027	1	3	regulation of neurotransmitter secretion	0.0208607	0.103652	0.585555
17	GO:0048585	0.0208607	73.25	0.0210027	1	3	negative regulation of response to stimulus	0.0208607	0.103652	0.585555
17	GO:0001666	0.0277202	48.8222	0.0280036	1	4	response to hypoxia	0.0277202	0.110188	0.62248
17	GO:0003015	0.0277202	48.8222	0.0280036	1	4	heart process	0.0277202	0.110188	0.62248
17	GO:0007270	0.0277202	48.8222	0.0280036	1	4	nerve-nerve synaptic transmission	0.0277202	0.110188	0.62248
17	GO:0008217	0.0277202	48.8222	0.0280036	1	4	regulation of blood pressure	0.0277202	0.110188	0.62248
17	GO:0016575	0.0277202	48.8222	0.0280036	1	4	histone deacetylation	0.0277202	0.110188	0.62248
17	GO:0032101	0.0277202	48.8222	0.0280036	1	4	regulation of response to external stimulus	0.0277202	0.110188	0.62248
17	GO:0043279	0.0277202	48.8222	0.0280036	1	4	response to alkaloid	0.0277202	0.110188	0.62248
17	GO:0043405	0.0277202	48.8222	0.0280036	1	4	regulation of MAP kinase activity	0.0277202	0.110188	0.62248
17	GO:0009991	0.0345332	36.6083	0.0350045	1	5	response to extracellular stimulus	0.0345332	0.12479	0.704974
17	GO:0031347	0.0345332	36.6083	0.0350045	1	5	regulation of defense response	0.0345332	0.12479	0.704974
17	GO:0046879	0.0345332	36.6083	0.0350045	1	5	hormone secretion	0.0345332	0.12479	0.704974
17	GO:0051241	0.0345332	36.6083	0.0350045	1	5	negative regulation of multicellular organismal process	0.0345332	0.12479	0.704974
17	GO:0006935	0.0413	29.28	0.0420054	1	6	chemotaxis	0.0413	0.138077	0.780036
17	GO:0042698	0.0413	29.28	0.0420054	1	6	ovulation cycle	0.0413	0.138077	0.780036
17	GO:0051969	0.0413	29.28	0.0420054	1	6	regulation of transmission of nerve impulse	0.0413	0.138077	0.780036
17	GO:0007186	0.0416838	2.90504	1.94625	5	278	G-protein coupled receptor protein signaling pathway	0.0416838	0.138077	0.780036
17	GO:0042391	0.0480208	24.3944	0.0490063	1	7	regulation of membrane potential	0.0480208	0.155823	0.880283
17	GO:0032504	0.0546961	20.9048	0.0560072	1	8	multicellular organism reproduction	0.0546961	0.173934	0.982597
17	GO:0009126	0.0613261	18.2875	0.0630081	1	9	purine nucleoside monophosphate metabolic process	0.0613261	0.180571	1
17	GO:0009168	0.0613261	18.2875	0.0630081	1	9	purine ribonucleoside monophosphate biosynthetic process	0.0613261	0.180571	1
17	GO:0016569	0.0613261	18.2875	0.0630081	1	9	covalent chromatin modification	0.0613261	0.180571	1
17	GO:0043062	0.0613261	18.2875	0.0630081	1	9	extracellular structure organization and biogenesis	0.0613261	0.180571	1
17	GO:0001816	0.0744513	14.6233	0.0770099	1	11	cytokine production	0.0744513	0.20064	1
17	GO:0006874	0.0744513	14.6233	0.0770099	1	11	cellular calcium ion homeostasis	0.0744513	0.20064	1
17	GO:0032879	0.0744513	14.6233	0.0770099	1	11	regulation of localization	0.0744513	0.20064	1
17	GO:0042113	0.0744513	14.6233	0.0770099	1	11	B cell activation	0.0744513	0.20064	1
17	GO:0055065	0.0744513	14.6233	0.0770099	1	11	metal ion homeostasis	0.0744513	0.20064	1
17	GO:0001505	0.0809471	13.2909	0.0840108	1	12	regulation of neurotransmitter levels	0.0809471	0.20759	1
17	GO:0007626	0.0809471	13.2909	0.0840108	1	12	locomotory behavior	0.0809471	0.20759	1
17	GO:0009161	0.0809471	13.2909	0.0840108	1	12	ribonucleoside monophosphate metabolic process	0.0809471	0.20759	1
17	GO:0009124	0.0873988	12.1806	0.0910117	1	13	nucleoside monophosphate biosynthetic process	0.0873988	0.217131	1
17	GO:0042110	0.0873988	12.1806	0.0910117	1	13	T cell activation	0.0873988	0.217131	1
17	GO:0009605	0.0980425	10.6872	0.102669	1	15	response to external stimulus	0.0980425	0.234223	1
17	GO:0009072	0.100171	10.4357	0.105014	1	15	aromatic amino acid family metabolic process	0.100171	0.234223	1
17	GO:0045860	0.100171	10.4357	0.105014	1	15	positive regulation of protein kinase activity	0.100171	0.234223	1
17	GO:0051347	0.100171	10.4357	0.105014	1	15	positive regulation of transferase activity	0.100171	0.234223	1
17	GO:0007610	0.103496	10.0483	0.108696	1	16	behavior	0.103496	0.238491	1
17	GO:0006865	0.106492	9.73778	0.112014	1	16	amino acid transport	0.106492	0.241889	1
17	GO:0006886	0.116182	3.6291	0.588076	2	84	intracellular protein transport	0.116182	0.248972	1
17	GO:0006836	0.119005	8.58824	0.126016	1	18	neurotransmitter transport	0.119005	0.248972	1
17	GO:0006917	0.119005	8.58824	0.126016	1	18	induction of apoptosis	0.119005	0.248972	1
17	GO:0022414	0.119005	8.58824	0.126016	1	18	reproductive process	0.119005	0.248972	1
17	GO:0030003	0.119005	8.58824	0.126016	1	18	cellular cation homeostasis	0.119005	0.248972	1
17	GO:0055066	0.119005	8.58824	0.126016	1	18	di-, tri-valent inorganic cation homeostasis	0.119005	0.248972	1
17	GO:0032940	0.125198	8.10926	0.133017	1	19	secretion by cell	0.125198	0.255212	1
17	GO:0043549	0.125198	8.10926	0.133017	1	19	regulation of kinase activity	0.125198	0.255212	1
17	GO:0007243	0.131349	7.6807	0.140018	1	20	protein kinase cascade	0.131349	0.264361	1
17	GO:0042127	0.134028	7.50517	0.143084	1	21	regulation of cell proliferation	0.134028	0.26638	1
17	GO:0006897	0.137458	7.295	0.147019	1	21	endocytosis	0.137458	0.269825	1
17	GO:0015849	0.143525	6.94603	0.15402	1	22	organic acid transport	0.143525	0.271673	1
17	GO:0045321	0.143525	6.94603	0.15402	1	22	leukocyte activation	0.143525	0.271673	1
17	GO:0048514	0.143525	6.94603	0.15402	1	22	blood vessel morphogenesis	0.143525	0.271673	1
17	GO:0006464	0.14815	3.11939	0.683097	2	98	protein modification process	0.14815	0.277128	1
17	GO:0007165	0.154986	1.62802	6.24481	9	892	signal transduction	0.154986	0.281026	1
17	GO:0016051	0.155536	6.33913	0.168022	1	24	carbohydrate biosynthetic process	0.155536	0.281026	1
17	GO:0055082	0.155536	6.33913	0.168022	1	24	cellular chemical homeostasis	0.155536	0.281026	1
17	GO:0008284	0.161481	6.07361	0.175023	1	25	positive regulation of cell proliferation	0.161481	0.285515	1
17	GO:0050793	0.161612	2.93342	0.721093	2	103	regulation of developmental process	0.161612	0.285515	1
17	GO:0001944	0.167384	5.82933	0.182023	1	26	vasculature development	0.167384	0.292463	1
17	GO:0009260	0.173248	5.60385	0.189024	1	27	ribonucleotide biosynthetic process	0.173248	0.293047	1
17	GO:0043068	0.173248	5.60385	0.189024	1	27	positive regulation of programmed cell death	0.173248	0.293047	1
17	GO:0048646	0.173248	5.60385	0.189024	1	27	anatomical structure formation	0.173248	0.293047	1
17	GO:0006164	0.179071	5.39506	0.196025	1	28	purine nucleotide biosynthetic process	0.179071	0.296587	1
17	GO:0009150	0.179071	5.39506	0.196025	1	28	purine ribonucleotide metabolic process	0.179071	0.296587	1
17	GO:0006816	0.184855	5.20119	0.203026	1	29	calcium ion transport	0.184855	0.30301	1
17	GO:0007067	0.1906	5.02069	0.210027	1	30	mitosis	0.1906	0.309238	1
17	GO:0048518	0.194358	2.59105	0.812105	2	116	positive regulation of biological process	0.194358	0.312151	1
17	GO:0050801	0.207599	4.54688	0.23103	1	33	ion homeostasis	0.207599	0.330082	1
17	GO:0051301	0.213188	4.40808	0.238031	1	34	cell division	0.213188	0.332322	1
17	GO:0051674	0.213188	4.40808	0.238031	1	34	localization of cell	0.213188	0.332322	1
17	GO:0016044	0.218739	4.27745	0.245032	1	35	membrane organization and biogenesis	0.218739	0.337665	1
17	GO:0007267	0.224252	4.15429	0.252033	1	36	cell-cell signaling	0.224252	0.342847	1
17	GO:0000279	0.24593	3.72479	0.280036	1	40	M phase	0.24593	0.368895	1
17	GO:0016071	0.24593	3.72479	0.280036	1	40	mRNA metabolic process	0.24593	0.368895	1
17	GO:0009611	0.251258	3.63083	0.287037	1	41	response to wounding	0.251258	0.373364	1
17	GO:0007275	0.256146	2.13452	0.978644	2	139	multicellular organismal development	0.256146	0.377104	1
17	GO:0000278	0.261803	3.45635	0.301039	1	43	mitotic cell cycle	0.261803	0.381896	1
17	GO:0051649	0.271912	2.04199	1.02064	2	150	establishment of localization in cell	0.271912	0.390542	1
17	GO:0042221	0.275032	3.25787	0.31886	1	47	response to chemical stimulus	0.275032	0.390542	1
17	GO:0045184	0.275099	2.02235	1.02913	2	147	establishment of protein localization	0.275099	0.390542	1
17	GO:0033036	0.311845	1.83821	1.12715	2	161	macromolecule localization	0.311845	0.438791	1
17	GO:0006470	0.3317	2.58393	0.399051	1	57	protein amino acid dephosphorylation	0.3317	0.462634	1
17	GO:0022402	0.33644	2.53801	0.406052	1	58	cell cycle process	0.33644	0.465164	1
17	GO:0050794	0.343421	2.5082	0.414993	1	62	regulation of cellular process	0.343421	0.470724	1
17	GO:0016192	0.360621	2.32381	0.442478	1	65	vesicle-mediated transport	0.360621	0.490075	1
17	GO:0006325	0.373204	2.22154	0.46206	1	66	establishment and/or maintenance of chromatin architecture	0.373204	0.499714	1
17	GO:0006812	0.374	1.58809	1.29517	2	185	cation transport	0.374	0.499714	1
17	GO:0007264	0.379099	1.57018	1.30917	2	187	small GTPase mediated signal transduction	0.379099	0.502307	1
17	GO:0042981	0.395172	2.06048	0.497064	1	71	regulation of apoptosis	0.395172	0.51502	1
17	GO:0050790	0.395172	2.06048	0.497064	1	71	regulation of catalytic activity	0.395172	0.51502	1
17	GO:0006796	0.398972	2.03702	0.503038	1	69	phosphate metabolic process	0.398972	0.515745	1
17	GO:0006955	0.420552	1.89518	0.53907	1	77	immune response	0.420552	0.538463	1
17	GO:0006813	0.42468	1.87013	0.54607	1	78	potassium ion transport	0.42468	0.538463	1
17	GO:0044260	0.426706	1.16045	7.15492	8	1022	cellular macromolecule metabolic process	0.426706	0.538463	1
17	GO:0009117	0.436895	1.79875	0.567073	1	81	nucleotide metabolic process	0.436895	0.539992	1
17	GO:0019538	0.438648	1.14572	7.22493	8	1032	protein metabolic process	0.438648	0.539992	1
17	GO:0006396	0.440911	1.77613	0.574074	1	82	RNA processing	0.440911	0.539992	1
17	GO:0003008	0.444899	1.75407	0.581075	1	83	system process	0.444899	0.539992	1
17	GO:0042592	0.444899	1.75407	0.581075	1	83	homeostatic process	0.444899	0.539992	1
17	GO:0055086	0.456699	1.69098	0.602078	1	86	nucleobase, nucleoside and nucleotide metabolic process	0.456699	0.550114	1
17	GO:0065007	0.468723	1.09652	11.3345	12	1619	biological regulation	0.468723	0.560353	1
17	GO:0008152	0.506885	1.06556	12.5625	13	1525	metabolic process	0.506885	0.601453	1
17	GO:0008219	0.53611	1.33645	0.756098	1	108	cell death	0.53611	0.631419	1
17	GO:0009308	0.540971	1.31866	0.766102	1	113	amine metabolic process	0.540971	0.632458	1
17	GO:0006519	0.55574	1.26372	0.798103	1	114	amino acid and derivative metabolic process	0.55574	0.644983	1
17	GO:0006139	0.559881	1.09004	1.8465	2	241	nucleobase, nucleoside, nucleotide and nucleic acid metabolic process	0.559881	0.645081	1
17	GO:0048523	0.592615	1.1392	0.882114	1	126	negative regulation of cellular process	0.592615	0.677884	1
17	GO:0009987	0.605764	1.00429	10.9835	11	1800	cellular process	0.605764	0.687975	1
17	GO:0006629	0.64759	0.977471	1.02213	1	146	lipid metabolic process	0.64759	0.727975	1
17	GO:0019752	0.650141	0.970548	1.02913	1	147	carboxylic acid metabolic process	0.650141	0.727975	1
17	GO:0006412	0.695354	0.854949	1.16215	1	166	translation	0.695354	0.770233	1
17	GO:0048731	0.697569	0.849598	1.16915	1	167	system development	0.697569	0.770233	1
17	GO:0043687	0.711836	0.809456	2.42965	2	354	post-translational protein modification	0.711836	0.780565	1
17	GO:0043283	0.775676	0.790114	9.46522	8	1352	biopolymer metabolic process	0.775676	0.844743	1
17	GO:0006996	0.804009	0.618074	1.5822	1	226	organelle organization and biogenesis	0.804009	0.869642	1
17	GO:0006508	0.856615	0.515605	1.87624	1	268	proteolysis	0.856615	0.920282	1
17	GO:0016310	0.897778	0.436432	2.19128	1	313	phosphorylation	0.897778	0.958032	1
17	GO:0051179	0.949831	0.408177	4.42384	2	668	localization	0.949831	0.9939	1
17	GO:0006810	0.956658	0.392187	4.57448	2	703	transport	0.956658	0.9939	1
17	GO:0006355	0.96953	0.279176	3.29042	1	470	regulation of transcription, DNA-dependent	0.96953	0.9939	1
17	GO:0032774	0.971389	0.273934	3.34643	1	478	RNA biosynthetic process	0.971389	0.9939	1
17	GO:0019219	0.982513	0.23859	3.78049	1	540	regulation of nucleobase, nucleoside, nucleotide and nucleic acid metabolic process	0.982513	0.9939	1
17	GO:0010468	0.984244	0.232186	3.8715	1	553	regulation of gene expression	0.984244	0.9939	1
17	GO:0010556	0.984244	0.232186	3.8715	1	553	regulation of macromolecule biosynthetic process	0.984244	0.9939	1
17	GO:0006350	0.98437	0.231706	3.8785	1	554	transcription	0.98437	0.9939	1
17	GO:0019222	0.990305	0.206155	4.29155	1	613	regulation of metabolic process	0.990305	0.9939	1
17	GO:0009058	0.9939	0.257444	6.48501	2	952	biosynthetic process	0.9939	0.9939	1
18	GO:0016573	0.0031617	Inf	0.0031617	1	1	histone acetylation	0.0031617	0.114502	0.517411
18	GO:0043543	0.00631411	339.462	0.0063234	1	2	protein amino acid acylation	0.00631411	0.114502	0.517411
18	GO:0006166	0.00945727	169.692	0.00948509	1	3	purine ribonucleoside salvage	0.00945727	0.114502	0.517411
18	GO:0009119	0.0125912	113.103	0.0126468	1	4	ribonucleoside metabolic process	0.0125912	0.114502	0.517411
18	GO:0042278	0.0125912	113.103	0.0126468	1	4	purine nucleoside metabolic process	0.0125912	0.114502	0.517411
18	GO:0000910	0.0157159	84.8077	0.0158085	1	5	cytokinesis	0.0157159	0.114502	0.517411
18	GO:0043094	0.0157159	84.8077	0.0158085	1	5	metabolic compound salvage	0.0157159	0.114502	0.517411
18	GO:0007059	0.0281232	42.3654	0.0284553	1	9	chromosome segregation	0.0281232	0.159365	0.720139
18	GO:0016569	0.0281232	42.3654	0.0284553	1	9	covalent chromatin modification	0.0281232	0.159365	0.720139
18	GO:0007186	0.0531997	4.10479	0.878952	3	278	G-protein coupled receptor protein signaling pathway	0.0531997	0.271319	1
18	GO:0032313	0.064479	16.9	0.0663957	1	21	regulation of Rab GTPase activity	0.064479	0.274036	1
18	GO:0032482	0.064479	16.9	0.0663957	1	21	Rab protein signal transduction	0.064479	0.274036	1
18	GO:0043412	0.0743144	2.98887	1.65989	4	525	biopolymer modification	0.0743144	0.291541	1
18	GO:0007067	0.0909127	11.6313	0.0948509	1	30	mitosis	0.0909127	0.331182	1
18	GO:0043087	0.110991	9.3547	0.116983	1	37	regulation of GTPase activity	0.110991	0.338496	1
18	GO:0006796	0.113743	2.90357	1.20777	3	382	phosphate metabolic process	0.113743	0.338496	1
18	GO:0000279	0.119469	8.62919	0.126468	1	40	M phase	0.119469	0.338496	1
18	GO:0016055	0.119469	8.62919	0.126468	1	40	Wnt receptor signaling pathway	0.119469	0.338496	1
18	GO:0000278	0.127872	8.00733	0.135953	1	43	mitotic cell cycle	0.127872	0.343236	1
18	GO:0006457	0.160746	6.21083	0.173893	1	55	protein folding	0.160746	0.372428	1
18	GO:0006470	0.166111	5.98626	0.180217	1	57	protein amino acid dephosphorylation	0.166111	0.372428	1
18	GO:0043687	0.16655	6.07121	0.18046	1	67	post-translational protein modification	0.16655	0.372428	1
18	GO:0022402	0.168782	5.87989	0.183379	1	58	cell cycle process	0.168782	0.372428	1
18	GO:0007165	0.181863	2.09007	2.28485	4	754	signal transduction	0.181863	0.372428	1
18	GO:0050789	0.185224	1.96633	3.14181	5	922	regulation of biological process	0.185224	0.372428	1
18	GO:0006325	0.189865	5.14675	0.208672	1	66	establishment and/or maintenance of chromatin architecture	0.189865	0.372428	1
18	GO:0050790	0.202789	4.77363	0.224481	1	71	regulation of catalytic activity	0.202789	0.383045	1
18	GO:0046578	0.21552	4.45026	0.240289	1	76	regulation of Ras protein signal transduction	0.21552	0.392555	1
18	GO:0006468	0.230022	2.40559	0.910569	2	288	protein amino acid phosphorylation	0.230022	0.404521	1
18	GO:0055086	0.24042	3.91765	0.271906	1	86	nucleobase, nucleoside and nucleotide metabolic process	0.24042	0.408713	1
18	GO:0006520	0.26933	3.42347	0.309846	1	98	amino acid metabolic process	0.26933	0.443091	1
18	GO:0044267	0.302555	1.61702	2.80631	4	944	cellular protein metabolic process	0.302555	0.482197	1
18	GO:0006807	0.330682	2.66129	0.395212	1	125	nitrogen compound metabolic process	0.330682	0.511054	1
18	GO:0009966	0.358484	2.40146	0.436314	1	138	regulation of signal transduction	0.358484	0.537725	1
18	GO:0006082	0.377098	2.24868	0.46477	1	147	organic acid metabolic process	0.377098	0.549486	1
18	GO:0007264	0.453922	1.74855	0.591238	1	187	small GTPase mediated signal transduction	0.453922	0.639257	1
18	GO:0009987	0.463774	1.56688	3.36598	4	1260	cellular process	0.463774	0.639257	1
18	GO:0006996	0.52027	1.43214	0.714544	1	226	organelle organization and biogenesis	0.52027	0.698257	1
18	GO:0044238	0.563273	1.05781	6.80397	7	2152	primary metabolic process	0.563273	0.736588	1
18	GO:0009058	0.625701	0.964496	3.08582	3	976	biosynthetic process	0.625701	0.797769	1
18	GO:0044237	0.734954	0.816942	5.59607	5	1995	cellular metabolic process	0.734954	0.899429	1
18	GO:0043170	0.744905	0.800762	5.73216	5	1813	macromolecule metabolic process	0.744905	0.899429	1
18	GO:0006355	0.792656	0.64704	1.486	1	470	regulation of transcription, DNA-dependent	0.792656	0.899429	1
18	GO:0032774	0.798456	0.634898	1.51129	1	478	RNA biosynthetic process	0.798456	0.899429	1
18	GO:0019219	0.838557	0.553018	1.70732	1	540	regulation of nucleobase, nucleoside, nucleotide and nucleic acid metabolic process	0.838557	0.899429	1
18	GO:0010468	0.845964	0.538183	1.74842	1	553	regulation of gene expression	0.845964	0.899429	1
18	GO:0010556	0.845964	0.538183	1.74842	1	553	regulation of macromolecule biosynthetic process	0.845964	0.899429	1
18	GO:0006350	0.846521	0.537071	1.75158	1	554	transcription	0.846521	0.899429	1
18	GO:0019222	0.87624	0.477878	1.93812	1	613	regulation of metabolic process	0.87624	0.912005	1
18	GO:0006810	0.945138	0.333643	2.61789	1	828	transport	0.945138	0.953096	1
18	GO:0051179	0.953096	0.314701	2.74435	1	868	localization	0.953096	0.953096	1
19	GO:0006796	0.00305705	3.91249	2.58808	8	382	phosphate metabolic process	0.00305705	0.216092	1
19	GO:0045947	0.00677507	Inf	0.00677507	1	1	negative regulation of translational initiation	0.00677507	0.216092	1
19	GO:0006464	0.00864415	3.24935	3.07596	8	465	protein modification process	0.00864415	0.216092	1
19	GO:0006468	0.011305	3.64894	1.95122	6	288	protein amino acid phosphorylation	0.011305	0.216092	1
19	GO:0046168	0.0135058	151.621	0.0135501	1	2	glycerol-3-phosphate catabolic process	0.0135058	0.216092	1
19	GO:0046174	0.0135058	151.621	0.0135501	1	2	polyol catabolic process	0.0135058	0.216092	1
19	GO:0051128	0.026823	8.65476	0.257453	2	38	regulation of cellular component organization and biogenesis	0.026823	0.262276	1
19	GO:0006071	0.0334343	37.8793	0.0338753	1	5	glycerol metabolic process	0.0334343	0.262276	1
19	GO:0006548	0.0334343	37.8793	0.0338753	1	5	histidine catabolic process	0.0334343	0.262276	1
19	GO:0043933	0.0347096	4.58761	0.724932	3	107	macromolecular complex subunit organization	0.0347096	0.262276	1
19	GO:0006471	0.0399903	30.2966	0.0406504	1	6	protein amino acid ADP-ribosylation	0.0399903	0.262276	1
19	GO:0009075	0.0399903	30.2966	0.0406504	1	6	histidine family amino acid metabolic process	0.0399903	0.262276	1
19	GO:0009892	0.0444639	6.47321	0.338753	2	50	negative regulation of metabolic process	0.0444639	0.262276	1
19	GO:0030835	0.0465032	25.2414	0.0474255	1	7	negative regulation of actin filament depolymerization	0.0465032	0.262276	1
19	GO:0031327	0.0465032	25.2414	0.0474255	1	7	negative regulation of cellular biosynthetic process	0.0465032	0.262276	1
19	GO:0051016	0.0465032	25.2414	0.0474255	1	7	barbed-end actin filament capping	0.0465032	0.262276	1
19	GO:0031323	0.0509023	6.00788	0.365484	2	49	regulation of cellular metabolic process	0.0509023	0.262276	1
19	GO:0042157	0.0529735	21.6305	0.0542005	1	8	lipoprotein metabolic process	0.0529735	0.262276	1
19	GO:0032269	0.0575616	19.5714	0.0590364	1	9	negative regulation of cellular protein metabolic process	0.0575616	0.262276	1
19	GO:0051261	0.0594012	18.9224	0.0609756	1	9	protein depolymerization	0.0594012	0.262276	1
19	GO:0044260	0.0711821	1.96269	6.2016	10	969	cellular macromolecule metabolic process	0.0711821	0.262276	1
19	GO:0010639	0.0721305	15.131	0.0745257	1	11	negative regulation of organelle organization and biogenesis	0.0721305	0.262276	1
19	GO:0051246	0.0748043	4.76154	0.45393	2	67	regulation of protein metabolic process	0.0748043	0.262276	1
19	GO:0010605	0.0764787	14.1364	0.0791989	1	12	negative regulation of macromolecule metabolic process	0.0764787	0.262276	1
19	GO:0007160	0.0784326	13.7524	0.0813008	1	12	cell-matrix adhesion	0.0784326	0.262276	1
19	GO:0006364	0.0846932	12.6034	0.0880759	1	13	rRNA processing	0.0846932	0.262276	1
19	GO:0007229	0.0846932	12.6034	0.0880759	1	13	integrin-mediated signaling pathway	0.0846932	0.262276	1
19	GO:0009063	0.0846932	12.6034	0.0880759	1	13	amino acid catabolic process	0.0846932	0.262276	1
19	GO:0034623	0.0846932	12.6034	0.0880759	1	13	cellular macromolecular complex disassembly	0.0846932	0.262276	1
19	GO:0043241	0.0846932	12.6034	0.0880759	1	13	protein complex disassembly	0.0846932	0.262276	1
19	GO:0044270	0.0846932	12.6034	0.0880759	1	13	nitrogen compound catabolic process	0.0846932	0.262276	1
19	GO:0006417	0.0909127	11.6313	0.0948509	1	14	regulation of translation	0.0909127	0.266308	1
19	GO:0008064	0.0970914	10.798	0.101626	1	15	regulation of actin polymerization and/or depolymerization	0.0970914	0.266308	1
19	GO:0032535	0.0970914	10.798	0.101626	1	15	regulation of cellular component size	0.0970914	0.266308	1
19	GO:0032956	0.0970914	10.798	0.101626	1	15	regulation of actin cytoskeleton organization and biogenesis	0.0970914	0.266308	1
19	GO:0051493	0.121403	8.3908	0.128726	1	19	regulation of cytoskeleton organization and biogenesis	0.121403	0.312163	1
19	GO:0022613	0.123948	8.19361	0.131609	1	20	ribonucleoprotein complex biogenesis and assembly	0.123948	0.312163	1
19	GO:0007243	0.127381	7.94737	0.135501	1	20	protein kinase cascade	0.127381	0.312163	1
19	GO:0050794	0.129201	1.74132	6.04456	9	844	regulation of cellular process	0.129201	0.312163	1
19	GO:0006334	0.13332	7.54828	0.142276	1	21	nucleosome assembly	0.13332	0.312163	1
19	GO:0022618	0.13332	7.54828	0.142276	1	21	ribonucleoprotein complex assembly	0.13332	0.312163	1
19	GO:0006869	0.14508	6.85893	0.155827	1	23	lipid transport	0.14508	0.327252	1
19	GO:0019538	0.146581	1.67325	6.19583	9	965	protein metabolic process	0.146581	0.327252	1
19	GO:0007178	0.168141	5.79841	0.182927	1	27	transmembrane receptor protein serine/threonine kinase signaling pathway	0.168141	0.339928	1
19	GO:0007166	0.173197	2.81992	0.75417	2	120	cell surface receptor linked signal transduction	0.173197	0.339928	1
19	GO:0006164	0.173811	5.58238	0.189702	1	28	purine nucleotide biosynthetic process	0.173811	0.339928	1
19	GO:0006323	0.173811	5.58238	0.189702	1	28	DNA packaging	0.173811	0.339928	1
19	GO:0043283	0.174971	1.52139	9.15989	12	1352	biopolymer metabolic process	0.174971	0.339928	1
19	GO:0006397	0.179444	5.38177	0.196477	1	29	mRNA processing	0.179444	0.339928	1
19	GO:0007601	0.179444	5.38177	0.196477	1	29	visual perception	0.179444	0.339928	1
19	GO:0007154	0.180587	1.56388	6.47019	9	955	cell communication	0.180587	0.339928	1
19	GO:0022607	0.1906	5.02069	0.210027	1	31	cellular component assembly	0.1906	0.351876	1
19	GO:0010558	0.207058	4.56113	0.230352	1	34	negative regulation of macromolecule biosynthetic process	0.207058	0.370859	1
19	GO:0048523	0.209588	2.46198	0.853659	2	126	negative regulation of cellular process	0.209588	0.370859	1
19	GO:0035023	0.212471	4.42596	0.237127	1	35	regulation of Rho protein signal transduction	0.212471	0.370859	1
19	GO:0030029	0.228499	4.06431	0.257453	1	38	actin filament-based process	0.228499	0.391713	1
19	GO:0006333	0.239009	3.85411	0.271003	1	40	chromatin assembly or disassembly	0.239009	0.402541	1
19	GO:0007169	0.244212	3.7569	0.277778	1	41	transmembrane receptor protein tyrosine kinase signaling pathway	0.244212	0.404213	1
19	GO:0007600	0.24938	3.66442	0.284553	1	42	sensory perception	0.24938	0.405771	1
19	GO:0006486	0.259615	3.49238	0.298103	1	44	protein amino acid glycosylation	0.259615	0.409829	1
19	GO:0006139	0.262447	1.77429	1.78283	3	241	nucleobase, nucleoside, nucleotide and nucleic acid metabolic process	0.262447	0.409829	1
19	GO:0009100	0.264681	3.41223	0.304878	1	45	glycoprotein metabolic process	0.264681	0.409829	1
19	GO:0007186	0.290512	1.66586	1.88347	3	278	G-protein coupled receptor protein signaling pathway	0.290512	0.442684	1
19	GO:0006396	0.297177	2.96566	0.349398	1	53	RNA processing	0.297177	0.445765	1
19	GO:0006470	0.322925	2.67365	0.386179	1	57	protein amino acid dephosphorylation	0.322925	0.476935	1
19	GO:0034622	0.350985	2.40737	0.427729	1	65	cellular macromolecular complex assembly	0.350985	0.510524	1
19	GO:0006066	0.363654	2.29867	0.447154	1	66	alcohol metabolic process	0.363654	0.521057	1
19	GO:0006955	0.410226	1.96098	0.52168	1	77	immune response	0.410226	0.567474	1
19	GO:0007265	0.410226	1.96098	0.52168	1	77	Ras protein signal transduction	0.410226	0.567474	1
19	GO:0065007	0.413783	1.15785	10.9688	12	1619	biological regulation	0.413783	0.567474	1
19	GO:0051276	0.422344	1.8852	0.542005	1	80	chromosome organization and biogenesis	0.422344	0.56844	1
19	GO:0009117	0.42633	1.86121	0.54878	1	81	nucleotide metabolic process	0.42633	0.56844	1
19	GO:0003008	0.434222	1.81497	0.562331	1	83	system process	0.434222	0.571031	1
19	GO:0055086	0.445863	1.7497	0.582656	1	86	nucleobase, nucleoside and nucleotide metabolic process	0.445863	0.578417	1
19	GO:0051056	0.479414	1.57887	0.643631	1	95	regulation of small GTPase mediated signal transduction	0.479414	0.61365	1
19	GO:0006519	0.543918	1.3076	0.772358	1	114	amino acid and derivative metabolic process	0.543918	0.68307	1
19	GO:0009308	0.55024	1.28426	0.785908	1	116	amine metabolic process	0.55024	0.68307	1
19	GO:0044237	0.554995	1.31387	0.778999	1	174	cellular metabolic process	0.554995	0.68307	1
19	GO:0044248	0.589307	1.15097	0.873613	1	133	cellular catabolic process	0.589307	0.709529	1
19	GO:0006996	0.591274	1.1454	0.877824	1	136	organelle organization and biogenesis	0.591274	0.709529	1
19	GO:0007242	0.600818	1.00716	1.98684	2	302	intracellular signaling cascade	0.600818	0.712081	1
19	GO:0005975	0.608975	1.08889	0.921409	1	136	carbohydrate metabolic process	0.608975	0.712946	1
19	GO:0007155	0.622457	1.04877	0.955285	1	141	cell adhesion	0.622457	0.71995	1
19	GO:0019752	0.638043	1.00425	0.995935	1	147	carboxylic acid metabolic process	0.638043	0.729192	1
19	GO:0009058	0.709264	0.823558	1.20316	1	161	biosynthetic process	0.709264	0.801051	1
19	GO:0009987	0.815008	0.623096	1.43012	1	395	cellular process	0.815008	0.909776	1
19	GO:0009059	0.860168	0.508869	1.89316	1	262	macromolecule biosynthetic process	0.860168	0.94915	1
19	GO:0007275	0.884168	0.462747	2.07317	1	306	multicellular organismal development	0.884168	0.963367	1
19	GO:0006811	0.893121	0.445439	2.1477	1	317	ion transport	0.893121	0.963367	1
19	GO:0010468	0.904238	0.498704	3.74661	2	553	regulation of gene expression	0.904238	0.964521	1
19	GO:0006355	0.965884	0.288876	3.18428	1	470	regulation of transcription, DNA-dependent	0.965884	0.984923	1
19	GO:0032774	0.967901	0.283453	3.23848	1	478	RNA biosynthetic process	0.967901	0.984923	1
19	GO:0010556	0.972437	0.270458	3.36702	1	509	regulation of macromolecule biosynthetic process	0.972437	0.984923	1
19	GO:0019219	0.980065	0.246881	3.65854	1	540	regulation of nucleobase, nucleoside, nucleotide and nucleic acid metabolic process	0.980065	0.984923	1
19	GO:0006350	0.982117	0.239758	3.75339	1	554	transcription	0.982117	0.984923	1
19	GO:0051234	0.984923	0.306601	5.64363	2	833	establishment of localization	0.984923	0.984923	1
20	GO:0046847	0.012365	110.325	0.012421	1	5	filopodium formation	0.012365	0.264836	1
20	GO:0046854	0.012365	110.325	0.012421	1	5	phosphoinositide phosphorylation	0.012365	0.264836	1
20	GO:0030031	0.0172719	73.5167	0.0173893	1	7	cell projection biogenesis	0.0172719	0.264836	1
20	GO:0048015	0.0294424	40.0545	0.0298103	1	12	phosphoinositide-mediated signaling	0.0294424	0.29191	1
20	GO:0006650	0.0366788	31.45	0.0372629	1	15	glycerophospholipid metabolic process	0.0366788	0.29191	1
20	GO:0030258	0.0414758	27.5063	0.0422313	1	17	lipid modification	0.0414758	0.29191	1
20	GO:0001558	0.0533734	20.9333	0.0546522	1	22	regulation of cell growth	0.0533734	0.29191	1
20	GO:0016310	0.0588339	19.0093	0.0603865	1	25	phosphorylation	0.0588339	0.29191	1
20	GO:0008361	0.0627946	17.568	0.064589	1	26	regulation of cell size	0.0627946	0.29191	1
20	GO:0048858	0.0674732	16.2593	0.0695574	1	28	cell projection morphogenesis	0.0674732	0.29191	1
20	GO:0006816	0.0698045	15.675	0.0720416	1	29	calcium ion transport	0.0698045	0.29191	1
20	GO:0032989	0.0790769	13.7031	0.0819783	1	33	cellular structure morphogenesis	0.0790769	0.303128	1
20	GO:0007169	0.09737	10.9425	0.101852	1	41	transmembrane receptor protein tyrosine kinase signaling pathway	0.09737	0.334786	1
20	GO:0006643	0.101891	10.4167	0.10682	1	43	membrane lipid metabolic process	0.101891	0.334786	1
20	GO:0006464	0.123718	2.89847	1.26445	3	509	protein modification process	0.123718	0.359798	1
20	GO:0040007	0.12859	8.07963	0.136631	1	55	growth	0.12859	0.359798	1
20	GO:0006470	0.132969	7.7875	0.141599	1	57	protein amino acid dephosphorylation	0.132969	0.359798	1
20	GO:0006796	0.141304	7.42279	0.150911	1	69	phosphate metabolic process	0.141304	0.36111	1
20	GO:0007399	0.177755	5.63636	0.193767	1	78	nervous system development	0.177755	0.4279	1
20	GO:0006396	0.186043	5.35309	0.203704	1	82	RNA processing	0.186043	0.4279	1
20	GO:0050789	0.204773	2.09659	2.41678	4	922	regulation of biological process	0.204773	0.44855	1
20	GO:0043283	0.221942	1.89928	3.35863	5	1352	biopolymer metabolic process	0.221942	0.461988	1
20	GO:0044260	0.235168	1.90794	2.53884	4	1022	cellular macromolecule metabolic process	0.235168	0.461988	1
20	GO:0019538	0.241037	1.88382	2.56369	4	1032	protein metabolic process	0.241037	0.461988	1
20	GO:0006629	0.308734	2.94621	0.362692	1	146	lipid metabolic process	0.308734	0.56807	1
20	GO:0006412	0.343471	2.57697	0.412376	1	166	translation	0.343471	0.594818	1
20	GO:0007165	0.365317	2.42308	0.442861	1	183	signal transduction	0.365317	0.594818	1
20	GO:0048856	0.37337	2.31366	0.457091	1	184	anatomical structure development	0.37337	0.594818	1
20	GO:0006812	0.374994	2.30054	0.459575	1	185	cation transport	0.374994	0.594818	1
20	GO:0044237	0.48129	1.78605	0.614675	1	320	cellular metabolic process	0.48129	0.737978	1
20	GO:0006468	0.523191	1.43902	0.715447	1	288	protein amino acid phosphorylation	0.523191	0.776348	1
20	GO:0007275	0.545532	1.3482	0.760163	1	306	multicellular organismal development	0.545532	0.784203	1
20	GO:0007242	0.564587	1.27601	0.79991	1	322	intracellular signaling cascade	0.564587	0.787001	1
20	GO:0006139	0.584582	1.21228	0.84001	1	325	nucleobase, nucleoside, nucleotide and nucleic acid metabolic process	0.584582	0.790904	1
20	GO:0006810	0.638222	0.966102	2.05691	2	828	transport	0.638222	0.799724	1
20	GO:0007166	0.657955	0.977317	1.021	1	411	cell surface receptor linked signal transduction	0.657955	0.799724	1
20	GO:0051179	0.666324	0.911214	2.15628	2	868	localization	0.666324	0.799724	1
20	GO:0006355	0.709391	0.841791	1.16757	1	470	regulation of transcription, DNA-dependent	0.709391	0.799724	1
20	GO:0032774	0.715796	0.825996	1.18744	1	478	RNA biosynthetic process	0.715796	0.799724	1
20	GO:0009058	0.734679	0.785535	2.42457	2	976	biosynthetic process	0.734679	0.799724	1
20	GO:0019219	0.761244	0.719481	1.34146	1	540	regulation of nucleobase, nucleoside, nucleotide and nucleic acid metabolic process	0.761244	0.799724	1
20	GO:0010468	0.769891	0.700181	1.37376	1	553	regulation of gene expression	0.769891	0.799724	1
20	GO:0010556	0.769891	0.700181	1.37376	1	553	regulation of macromolecule biosynthetic process	0.769891	0.799724	1
20	GO:0006350	0.770544	0.698734	1.37624	1	554	transcription	0.770544	0.799724	1
20	GO:0009987	0.782338	0.759846	2.27245	2	1297	cellular process	0.782338	0.799724	1
20	GO:0019222	0.806229	0.621732	1.52281	1	613	regulation of metabolic process	0.806229	0.806229	1
21	GO:0009057	0.00361564	39.5872	0.100271	2	111	macromolecule catabolic process	0.00361564	0.0867753	0.32766
21	GO:0006913	0.0179509	77.2807	0.0180668	1	20	nucleocytoplasmic transport	0.0179509	0.0884658	0.334043
21	GO:0015992	0.018842	73.4	0.0189702	1	21	proton transport	0.018842	0.0884658	0.334043
21	GO:0006096	0.0206225	66.697	0.0207769	1	23	glycolysis	0.0206225	0.0884658	0.334043
21	GO:0019320	0.0250631	54.284	0.0252936	1	28	hexose catabolic process	0.0250631	0.0884658	0.334043
21	GO:0046164	0.0268351	50.5172	0.0271003	1	30	alcohol catabolic process	0.0268351	0.0884658	0.334043
21	GO:0044275	0.0277202	48.8222	0.0280036	1	31	cellular carbohydrate catabolic process	0.0277202	0.0884658	0.334043
21	GO:0006006	0.0294886	45.75	0.0298103	1	33	glucose metabolic process	0.0294886	0.0884658	0.334043
21	GO:0005996	0.0391716	33.9612	0.0397471	1	44	monosaccharide metabolic process	0.0391716	0.0993042	0.374968
21	GO:0006511	0.0496521	26.4788	0.0505872	1	56	ubiquitin-dependent protein catabolic process	0.0496521	0.0993042	0.374968
21	GO:0043632	0.0496521	26.4788	0.0505872	1	56	modification-dependent macromolecule catabolic process	0.0496521	0.0993042	0.374968
21	GO:0051603	0.0496521	26.4788	0.0505872	1	56	proteolysis involved in cellular protein catabolic process	0.0496521	0.0993042	0.374968
21	GO:0030163	0.0626318	20.7333	0.0641373	1	71	protein catabolic process	0.0626318	0.115628	0.436607
21	GO:0044248	0.0770753	18.6087	0.0791269	1	116	cellular catabolic process	0.0770753	0.132129	0.498914
21	GO:0005975	0.117348	10.5901	0.122855	1	136	carbohydrate metabolic process	0.117348	0.187756	0.708959
21	GO:0046907	0.127997	9.63063	0.134598	1	149	intracellular transport	0.127997	0.191995	0.724965
21	GO:0051641	0.148204	8.19075	0.157182	1	174	cellular localization	0.148204	0.20923	0.790043
21	GO:0006812	0.156984	7.68116	0.167118	1	185	cation transport	0.156984	0.209312	0.790352
21	GO:0006810	0.40458	2.65339	0.476046	1	679	transport	0.40458	0.4968	1
21	GO:0051179	0.414	2.5671	0.489422	1	694	localization	0.414	0.4968	1
21	GO:0044267	0.640526	1.14429	0.902439	1	999	cellular protein metabolic process	0.640526	0.732029	1
21	GO:0043283	0.767268	0.758204	1.22132	1	1352	biopolymer metabolic process	0.767268	0.83702	1
21	GO:0044238	0.850972	0.564268	1.40913	1	2016	primary metabolic process	0.850972	0.863803	1
21	GO:0009987	0.863803	0.603184	2.30465	2	3268	cellular process	0.863803	0.863803	1
22	GO:0006458	0.0116958	122.556	0.0117435	1	4	'de novo' protein folding	0.0116958	0.210524	0.878845
22	GO:0051085	0.0116958	122.556	0.0117435	1	4	chaperone cofactor-dependent protein folding	0.0116958	0.210524	0.878845
22	GO:0007601	0.0819803	13.0565	0.08514	1	29	visual perception	0.0819803	0.590339	1
22	GO:0009607	0.0981473	10.7377	0.102755	1	35	response to biotic stimulus	0.0981473	0.590339	1
22	GO:0007600	0.116676	8.89024	0.123306	1	42	sensory perception	0.116676	0.590339	1
22	GO:0007154	0.149543	6.98589	0.160351	1	63	cell communication	0.149543	0.590339	1
22	GO:0006511	0.152685	6.60606	0.164408	1	56	ubiquitin-dependent protein catabolic process	0.152685	0.590339	1
22	GO:0043632	0.152685	6.60606	0.164408	1	56	modification-dependent macromolecule catabolic process	0.152685	0.590339	1
22	GO:0051603	0.152685	6.60606	0.164408	1	56	proteolysis involved in cellular protein catabolic process	0.152685	0.590339	1
22	GO:0030163	0.189759	5.17262	0.208446	1	71	protein catabolic process	0.189759	0.590339	1
22	GO:0006396	0.215988	4.45885	0.240741	1	82	RNA processing	0.215988	0.590339	1
22	GO:0003008	0.218333	4.40346	0.243677	1	83	system process	0.218333	0.590339	1
22	GO:0055114	0.218333	4.40346	0.243677	1	83	oxidation reduction	0.218333	0.590339	1
22	GO:0007242	0.243117	2.3267	0.945348	2	322	intracellular signaling cascade	0.243117	0.590339	1
22	GO:0051056	0.245975	3.83067	0.278907	1	95	regulation of small GTPase mediated signal transduction	0.245975	0.590339	1
22	GO:0009057	0.281427	3.26136	0.325881	1	111	macromolecule catabolic process	0.281427	0.633212	1
22	GO:0044248	0.353682	2.45402	0.428636	1	146	cellular catabolic process	0.353682	0.675892	1
22	GO:0043170	0.37394	1.72487	1.28108	2	434	macromolecule metabolic process	0.37394	0.675892	1
22	GO:0006412	0.391897	2.14646	0.487353	1	166	translation	0.391897	0.675892	1
22	GO:0006355	0.40865	1.53341	1.37986	2	470	regulation of transcription, DNA-dependent	0.40865	0.675892	1
22	GO:0032774	0.417345	1.50458	1.40334	2	478	RNA biosynthetic process	0.417345	0.675892	1
22	GO:0007165	0.464384	1.37989	1.52703	2	570	signal transduction	0.464384	0.675892	1
22	GO:0019219	0.482916	1.31024	1.58537	2	540	regulation of nucleobase, nucleoside, nucleotide and nucleic acid metabolic process	0.482916	0.675892	1
22	GO:0010468	0.496203	1.27504	1.62353	2	553	regulation of gene expression	0.496203	0.675892	1
22	GO:0010556	0.496203	1.27504	1.62353	2	553	regulation of macromolecule biosynthetic process	0.496203	0.675892	1
22	GO:0006350	0.497218	1.2724	1.62647	2	554	transcription	0.497218	0.675892	1
22	GO:0050789	0.518921	1.17723	2.65845	3	922	regulation of biological process	0.518921	0.675892	1
22	GO:0019222	0.555141	1.13197	1.79968	2	613	regulation of metabolic process	0.555141	0.675892	1
22	GO:0007186	0.570055	1.24489	0.81617	1	278	G-protein coupled receptor protein signaling pathway	0.570055	0.675892	1
22	GO:0009058	0.571627	1.06125	2.8654	3	976	biosynthetic process	0.571627	0.675892	1
22	GO:0043283	0.596103	1.01121	3.96929	4	1352	biopolymer metabolic process	0.596103	0.675892	1
22	GO:0007275	0.606327	1.12295	0.898374	1	306	multicellular organismal development	0.606327	0.675892	1
22	GO:0006139	0.619568	1.09074	0.924011	1	325	nucleobase, nucleoside, nucleotide and nucleic acid metabolic process	0.619568	0.675892	1
22	GO:0044267	0.712394	0.822864	2.34538	2	833	cellular protein metabolic process	0.712394	0.7543	1
22	GO:0044238	0.755254	0.768718	3.57788	3	1268	primary metabolic process	0.755254	0.776833	1
22	GO:0044237	0.857411	0.570426	3.00088	2	1142	cellular metabolic process	0.857411	0.857411	1
23	GO:0060040	0.0031617	Inf	0.0031617	1	1	retinal bipolar neuron differentiation	0.0031617	0.0874797	0.427603
23	GO:0007601	0.0035899	27.0802	0.0916893	2	29	visual perception	0.0035899	0.0874797	0.427603
23	GO:0007096	0.00631411	339.462	0.0063234	1	2	regulation of exit from mitosis	0.00631411	0.0874797	0.427603
23	GO:0042427	0.00631411	339.462	0.0063234	1	2	serotonin biosynthetic process	0.00631411	0.0874797	0.427603
23	GO:0048593	0.00631411	339.462	0.0063234	1	2	camera-type eye morphogenesis	0.00631411	0.0874797	0.427603
23	GO:0007600	0.00743646	18.225	0.132791	2	42	sensory perception	0.00743646	0.0874797	0.427603
23	GO:0042435	0.00945727	169.692	0.00948509	1	3	indole derivative biosynthetic process	0.00945727	0.0874797	0.427603
23	GO:0060041	0.00945727	169.692	0.00948509	1	3	retina development in camera-type eye	0.00945727	0.0874797	0.427603
23	GO:0006586	0.0125912	113.103	0.0126468	1	4	indolalkylamine metabolic process	0.0125912	0.0931748	0.45544
23	GO:0042430	0.0125912	113.103	0.0126468	1	4	indole and derivative metabolic process	0.0125912	0.0931748	0.45544
23	GO:0042133	0.0157159	84.8077	0.0158085	1	5	neurotransmitter metabolic process	0.0157159	0.105725	0.516787
23	GO:0018298	0.025035	48.4286	0.0252936	1	8	protein-chromophore linkage	0.025035	0.154383	0.754626
23	GO:0032501	0.0275546	9.03596	0.26492	2	91	multicellular organismal process	0.0275546	0.156849	0.766682
23	GO:0010564	0.0312022	37.6496	0.031617	1	10	regulation of cell cycle process	0.0312022	0.164926	0.806161
23	GO:0042401	0.0373331	30.7902	0.0379404	1	12	biogenic amine biosynthetic process	0.0373331	0.175794	0.859284
23	GO:0001654	0.040385	28.2179	0.0411021	1	13	eye development	0.040385	0.175794	0.859284
23	GO:0007346	0.040385	28.2179	0.0411021	1	13	regulation of mitotic cell cycle	0.040385	0.175794	0.859284
23	GO:0042445	0.043428	26.0414	0.0442638	1	14	hormone metabolic process	0.043428	0.176602	0.863232
23	GO:0009072	0.046462	24.1758	0.0474255	1	15	aromatic amino acid family metabolic process	0.046462	0.176602	0.863232
23	GO:0050896	0.0498527	6.38228	0.365117	2	119	response to stimulus	0.0498527	0.176602	0.863232
23	GO:0008285	0.0525032	21.1442	0.0537489	1	17	negative regulation of cell proliferation	0.0525032	0.176602	0.863232
23	GO:0045165	0.0525032	21.1442	0.0537489	1	17	cell fate commitment	0.0525032	0.176602	0.863232
23	GO:0006575	0.0585088	18.7863	0.0600723	1	19	amino acid derivative metabolic process	0.0585088	0.180776	0.883636
23	GO:0050877	0.05863	18.8442	0.0601915	1	22	neurological system process	0.05863	0.180776	0.883636
23	GO:0007268	0.0733686	14.6856	0.0758808	1	24	synaptic transmission	0.0733686	0.217171	1
23	GO:0008284	0.0763142	14.0705	0.0790425	1	25	positive regulation of cell proliferation	0.0763142	0.217202	1
23	GO:0007067	0.0909127	11.6313	0.0948509	1	30	mitosis	0.0909127	0.249168	1
23	GO:0044271	0.0995687	10.5337	0.104336	1	33	nitrogen compound biosynthetic process	0.0995687	0.254072	1
23	GO:0048699	0.0995687	10.5337	0.104336	1	33	generation of neurons	0.0995687	0.254072	1
23	GO:0000279	0.119469	8.62919	0.126468	1	40	M phase	0.119469	0.285184	1
23	GO:0016055	0.119469	8.62919	0.126468	1	40	Wnt receptor signaling pathway	0.119469	0.285184	1
23	GO:0009887	0.158051	6.32946	0.170732	1	54	organ morphogenesis	0.158051	0.354417	1
23	GO:0048468	0.158051	6.32946	0.170732	1	54	cell development	0.158051	0.354417	1
23	GO:0007154	0.179658	5.58548	0.195984	1	63	cell communication	0.179658	0.39102	1
23	GO:0006281	0.195058	4.99082	0.214995	1	68	DNA repair	0.195058	0.398084	1
23	GO:0044260	0.204182	1.85568	3.23126	5	1022	cellular macromolecule metabolic process	0.204182	0.398084	1
23	GO:0006508	0.20629	2.599	0.847335	2	268	proteolysis	0.20629	0.398084	1
23	GO:0019538	0.210272	1.8322	3.26287	5	1032	protein metabolic process	0.210272	0.398084	1
23	GO:0007186	0.218114	2.49879	0.878952	2	278	G-protein coupled receptor protein signaling pathway	0.218114	0.398084	1
23	GO:0030154	0.218633	4.39712	0.244048	1	82	cell differentiation	0.218633	0.398084	1
23	GO:0007399	0.22056	4.33267	0.246612	1	78	nervous system development	0.22056	0.398084	1
23	GO:0032502	0.246604	3.84211	0.279476	1	96	developmental process	0.246604	0.43302	1
23	GO:0007275	0.25162	2.25329	0.96748	2	306	multicellular organismal development	0.25162	0.43302	1
23	GO:0007049	0.262199	3.53519	0.300361	1	95	cell cycle	0.262199	0.440972	1
23	GO:0009308	0.310784	2.87559	0.366757	1	116	amine metabolic process	0.310784	0.499957	1
23	GO:0048518	0.310784	2.87559	0.366757	1	116	positive regulation of biological process	0.310784	0.499957	1
23	GO:0050789	0.323481	1.55745	2.89005	4	827	regulation of biological process	0.323481	0.509311	1
23	GO:0048519	0.34365	2.53491	0.414182	1	131	negative regulation of biological process	0.34365	0.529793	1
23	GO:0015031	0.377098	2.24868	0.46477	1	147	protein transport	0.377098	0.558105	1
23	GO:0019752	0.377098	2.24868	0.46477	1	147	carboxylic acid metabolic process	0.377098	0.558105	1
23	GO:0008104	0.393222	2.12787	0.490063	1	155	protein localization	0.393222	0.570558	1
23	GO:0006412	0.414761	1.98089	0.524842	1	166	translation	0.414761	0.589788	1
23	GO:0065008	0.422415	1.93218	0.537489	1	170	regulation of biological quality	0.422415	0.589788	1
23	GO:0007264	0.453922	1.74855	0.591238	1	187	small GTPase mediated signal transduction	0.453922	0.610139	1
23	GO:0006950	0.461099	1.71012	0.603884	1	191	response to stress	0.461099	0.610139	1
23	GO:0044237	0.461727	1.84453	0.58791	1	248	cellular metabolic process	0.461727	0.610139	1
23	GO:0008152	0.475638	1.81907	0.605066	1	258	metabolic process	0.475638	0.617495	1
23	GO:0006464	0.490308	1.28435	1.6093	2	509	protein modification process	0.490308	0.625566	1
23	GO:0009987	0.555104	2.00611	0.665765	1	492	cellular process	0.555104	0.687729	1
23	GO:0007165	0.557618	1.0814	2.82023	3	892	signal transduction	0.557618	0.687729	1
23	GO:0044238	0.592481	1.22043	0.841515	1	311	primary metabolic process	0.592481	0.718747	1
23	GO:0006468	0.610528	1.10614	0.910569	1	288	protein amino acid phosphorylation	0.610528	0.728695	1
23	GO:0009058	0.625701	0.964496	3.08582	3	976	biosynthetic process	0.625701	0.734951	1
23	GO:0043283	0.661247	0.909792	4.27462	4	1352	biopolymer metabolic process	0.661247	0.764567	1
23	GO:0006139	0.680971	0.908436	1.09201	1	325	nucleobase, nucleoside, nucleotide and nucleic acid metabolic process	0.680971	0.775259	1
23	GO:0006796	0.717765	0.814254	1.20777	1	382	phosphate metabolic process	0.717765	0.804767	1
23	GO:0006355	0.792656	0.64704	1.486	1	470	regulation of transcription, DNA-dependent	0.792656	0.868908	1
23	GO:0032774	0.798456	0.634898	1.51129	1	478	RNA biosynthetic process	0.798456	0.868908	1
23	GO:0019219	0.838557	0.553018	1.70732	1	540	regulation of nucleobase, nucleoside, nucleotide and nucleic acid metabolic process	0.838557	0.870035	1
23	GO:0010468	0.845964	0.538183	1.74842	1	553	regulation of gene expression	0.845964	0.870035	1
23	GO:0010556	0.845964	0.538183	1.74842	1	553	regulation of macromolecule biosynthetic process	0.845964	0.870035	1
23	GO:0006350	0.846521	0.537071	1.75158	1	554	transcription	0.846521	0.870035	1
23	GO:0019222	0.87624	0.477878	1.93812	1	613	regulation of metabolic process	0.87624	0.888243	1
23	GO:0051234	0.946197	0.331176	2.63369	1	833	establishment of localization	0.946197	0.946197	1
24	GO:0048280	0.0031617	Inf	0.0031617	1	1	vesicle fusion with Golgi apparatus	0.0031617	0.138503	0.661273
24	GO:0006506	0.00631411	339.462	0.0063234	1	2	GPI anchor biosynthetic process	0.00631411	0.138503	0.661273
24	GO:0065002	0.00631411	339.462	0.0063234	1	2	intracellular protein transport across a membrane	0.00631411	0.138503	0.661273
24	GO:0042158	0.0125912	113.103	0.0126468	1	4	lipoprotein biosynthetic process	0.0125912	0.138503	0.661273
24	GO:0046474	0.0125912	113.103	0.0126468	1	4	glycerophospholipid biosynthetic process	0.0125912	0.138503	0.661273
24	GO:0048284	0.0125912	113.103	0.0126468	1	4	organelle fusion	0.0125912	0.138503	0.661273
24	GO:0051028	0.0157159	84.8077	0.0158085	1	5	mRNA transport	0.0157159	0.148178	0.707467
24	GO:0006944	0.025035	48.4286	0.0252936	1	8	membrane fusion	0.025035	0.165231	0.788884
24	GO:0050657	0.025035	48.4286	0.0252936	1	8	nucleic acid transport	0.025035	0.165231	0.788884
24	GO:0051236	0.025035	48.4286	0.0252936	1	8	establishment of RNA localization	0.025035	0.165231	0.788884
24	GO:0001503	0.0312022	37.6496	0.031617	1	10	ossification	0.0312022	0.187213	0.893836
24	GO:0007160	0.0373331	30.7902	0.0379404	1	12	cell-matrix adhesion	0.0373331	0.190387	0.908987
24	GO:0007229	0.040385	28.2179	0.0411021	1	13	integrin-mediated signaling pathway	0.040385	0.190387	0.908987
24	GO:0030384	0.040385	28.2179	0.0411021	1	13	phosphoinositide metabolic process	0.040385	0.190387	0.908987
24	GO:0046467	0.043428	26.0414	0.0442638	1	14	membrane lipid biosynthetic process	0.043428	0.191083	0.912313
24	GO:0032012	0.0555104	19.8959	0.0569106	1	18	regulation of ARF protein signal transduction	0.0555104	0.22898	1
24	GO:0055085	0.0614983	17.7935	0.063234	1	20	transmembrane transport	0.0614983	0.238758	1
24	GO:0007155	0.0713447	5.1259	0.445799	2	141	cell adhesion	0.0713447	0.261597	1
24	GO:0045184	0.0767394	4.9069	0.46477	2	147	establishment of protein localization	0.0767394	0.266569	1
24	GO:0033036	0.0898289	4.46017	0.509033	2	161	macromolecule localization	0.0898289	0.292805	1
24	GO:0009888	0.0966919	10.8759	0.101174	1	32	tissue development	0.0966919	0.292805	1
24	GO:0051649	0.0976015	4.23852	0.534327	2	169	establishment of localization in cell	0.0976015	0.292805	1
24	GO:0006644	0.116651	8.8583	0.123306	1	39	phospholipid metabolic process	0.116651	0.334739	1
24	GO:0006511	0.163432	6.0965	0.177055	1	56	ubiquitin-dependent protein catabolic process	0.163432	0.40435	1
24	GO:0043632	0.163432	6.0965	0.177055	1	56	modification-dependent macromolecule catabolic process	0.163432	0.40435	1
24	GO:0051603	0.163432	6.0965	0.177055	1	56	proteolysis involved in cellular protein catabolic process	0.163432	0.40435	1
24	GO:0008152	0.165416	3.38281	0.744397	2	223	metabolic process	0.165416	0.40435	1
24	GO:0030163	0.202789	4.77363	0.224481	1	71	protein catabolic process	0.202789	0.440769	1
24	GO:0006464	0.21206	2.10636	1.6093	3	509	protein modification process	0.21206	0.440769	1
24	GO:0006886	0.216075	4.45679	0.24085	1	82	intracellular protein transport	0.216075	0.440769	1
24	GO:0007265	0.218044	4.39069	0.243451	1	77	Ras protein signal transduction	0.218044	0.440769	1
24	GO:0007399	0.22056	4.33267	0.246612	1	78	nervous system development	0.22056	0.440769	1
24	GO:0006468	0.230022	2.40559	0.910569	2	288	protein amino acid phosphorylation	0.230022	0.440769	1
24	GO:0055114	0.233028	4.06379	0.262421	1	83	oxidation reduction	0.233028	0.440769	1
24	GO:0048731	0.235941	4.02367	0.265977	1	89	system development	0.235941	0.440769	1
24	GO:0016192	0.24042	3.91765	0.271906	1	86	vesicle-mediated transport	0.24042	0.440769	1
24	GO:0051056	0.262199	3.53519	0.300361	1	95	regulation of small GTPase mediated signal transduction	0.262199	0.467707	1
24	GO:0009057	0.299494	3.00979	0.350949	1	111	macromolecule catabolic process	0.299494	0.51068	1
24	GO:0044255	0.301765	2.98198	0.35411	1	112	cellular lipid metabolic process	0.301765	0.51068	1
24	GO:0006796	0.343504	1.7693	1.20777	2	382	phosphate metabolic process	0.343504	0.562583	1
24	GO:0032501	0.361493	1.69578	1.25519	2	397	multicellular organismal process	0.361493	0.562583	1
24	GO:0030154	0.36682	2.33115	0.448961	1	142	cell differentiation	0.36682	0.562583	1
24	GO:0032502	0.367463	1.6725	1.271	2	402	developmental process	0.367463	0.562583	1
24	GO:0044248	0.375055	2.26472	0.461608	1	146	cellular catabolic process	0.375055	0.562583	1
24	GO:0006412	0.414761	1.98089	0.524842	1	166	translation	0.414761	0.608316	1
24	GO:0043283	0.433243	1.26495	4.27462	5	1352	biopolymer metabolic process	0.433243	0.621609	1
24	GO:0007165	0.556776	1.12836	1.80468	2	570	signal transduction	0.556776	0.781855	1
24	GO:0007186	0.597127	1.14885	0.878952	1	278	G-protein coupled receptor protein signaling pathway	0.597127	0.807289	1
24	GO:0044267	0.599351	1.16208	0.873037	1	328	cellular protein metabolic process	0.599351	0.807289	1
24	GO:0009058	0.625701	0.964496	3.08582	3	976	biosynthetic process	0.625701	0.813242	1
24	GO:0016043	0.631111	1.04367	0.961156	1	304	cellular component organization and biogenesis	0.631111	0.813242	1
24	GO:0050789	0.642088	0.941132	3.14181	3	922	regulation of biological process	0.642088	0.813242	1
24	GO:0007242	0.653058	0.980829	1.01807	1	322	intracellular signaling cascade	0.653058	0.813242	1
24	GO:0009987	0.666277	1.05806	1.94369	2	932	cellular process	0.666277	0.814338	1
24	GO:0043170	0.749403	0.752598	1.28108	1	434	macromolecule metabolic process	0.749403	0.888806	1
24	GO:0044238	0.756308	0.792637	6.80397	6	2152	primary metabolic process	0.756308	0.888806	1
24	GO:0006355	0.792656	0.64704	1.486	1	470	regulation of transcription, DNA-dependent	0.792656	0.888806	1
24	GO:0032774	0.798456	0.634898	1.51129	1	478	RNA biosynthetic process	0.798456	0.888806	1
24	GO:0019219	0.838557	0.553018	1.70732	1	540	regulation of nucleobase, nucleoside, nucleotide and nucleic acid metabolic process	0.838557	0.888806	1
24	GO:0010468	0.845964	0.538183	1.74842	1	553	regulation of gene expression	0.845964	0.888806	1
24	GO:0010556	0.845964	0.538183	1.74842	1	553	regulation of macromolecule biosynthetic process	0.845964	0.888806	1
24	GO:0006350	0.846521	0.537071	1.75158	1	554	transcription	0.846521	0.888806	1
24	GO:0044237	0.87215	0.599947	5.45063	4	1900	cellular metabolic process	0.87215	0.888806	1
24	GO:0019222	0.87624	0.477878	1.93812	1	613	regulation of metabolic process	0.87624	0.888806	1
24	GO:0051179	0.886606	0.456992	1.98828	1	707	localization	0.886606	0.888806	1
24	GO:0006810	0.888806	0.452528	2.00463	1	722	transport	0.888806	0.888806	1
25	GO:0015937	0.0072145	294.067	0.00722674	1	2	coenzyme A biosynthetic process	0.0072145	0.241845	1
25	GO:0006493	0.0108034	147	0.0108401	1	3	protein amino acid O-linked glycosylation	0.0108034	0.241845	1
25	GO:0018149	0.0179448	73.4667	0.0180668	1	5	peptide cross-linking	0.0179448	0.241845	1
25	GO:0006471	0.0214973	58.76	0.0216802	1	6	protein amino acid ADP-ribosylation	0.0214973	0.241845	1
25	GO:0006752	0.0320828	36.7	0.0325203	1	9	group transfer coenzyme metabolic process	0.0320828	0.288745	1
25	GO:0007179	0.0425608	26.6727	0.0433604	1	12	transforming growth factor beta receptor signaling pathway	0.0425608	0.318131	1
25	GO:0006417	0.049487	22.559	0.0505872	1	14	regulation of translation	0.049487	0.318131	1
25	GO:0007218	0.0767248	13.9397	0.0794941	1	22	neuropeptide signaling pathway	0.0767248	0.431577	1
25	GO:0006464	0.102543	2.57888	1.83921	4	509	protein modification process	0.102543	0.443712	1
25	GO:0051188	0.103229	10.0759	0.108401	1	30	cofactor biosynthetic process	0.103229	0.443712	1
25	GO:0006814	0.112984	9.125	0.119241	1	33	sodium ion transport	0.112984	0.443712	1
25	GO:0009058	0.119307	2.12907	3.52665	6	976	biosynthetic process	0.119307	0.443712	1
25	GO:0044260	0.14193	2.00551	3.69286	6	1022	cellular macromolecule metabolic process	0.14193	0.443712	1
25	GO:0009101	0.147904	6.77364	0.158988	1	44	glycoprotein biosynthetic process	0.147904	0.443712	1
25	GO:0043413	0.147904	6.77364	0.158988	1	44	biopolymer glycosylation	0.147904	0.443712	1
25	GO:0031323	0.162941	6.13141	0.17644	1	49	regulation of cellular metabolic process	0.162941	0.458272	1
25	GO:0051246	0.216797	4.3899	0.242096	1	67	regulation of protein metabolic process	0.216797	0.525194	1
25	GO:0007167	0.21967	4.32338	0.245709	1	68	enzyme linked receptor protein signaling pathway	0.21967	0.525194	1
25	GO:0019538	0.222929	1.76354	3.31919	5	965	protein metabolic process	0.222929	0.525194	1
25	GO:0043283	0.237134	1.83956	2.53468	4	745	biopolymer metabolic process	0.237134	0.525194	1
25	GO:0006955	0.245091	3.80351	0.278229	1	77	immune response	0.245091	0.525194	1
25	GO:0006915	0.314235	2.81699	0.372177	1	103	apoptosis	0.314235	0.612811	1
25	GO:0010468	0.322332	1.62042	1.99819	3	553	regulation of gene expression	0.322332	0.612811	1
25	GO:0008219	0.326832	2.68224	0.390244	1	108	cell death	0.326832	0.612811	1
25	GO:0016070	0.372259	2.28846	0.457215	1	129	RNA metabolic process	0.372259	0.654279	1
25	GO:0006811	0.378028	2.23391	0.466651	1	132	ion transport	0.378028	0.654279	1
25	GO:0006412	0.409327	2.00946	0.516538	1	152	translation	0.409327	0.682211	1
25	GO:0006812	0.495417	1.53188	0.668473	1	185	cation transport	0.495417	0.792427	1
25	GO:0006355	0.51876	1.20391	1.69828	2	470	regulation of transcription, DNA-dependent	0.51876	0.792427	1
25	GO:0032774	0.528284	1.18127	1.72719	2	478	RNA biosynthetic process	0.528284	0.792427	1
25	GO:0010556	0.562807	1.10643	1.83167	2	539	regulation of macromolecule biosynthetic process	0.562807	0.816978	1
25	GO:0019219	0.598234	1.02868	1.95122	2	540	regulation of nucleobase, nucleoside, nucleotide and nucleic acid metabolic process	0.598234	0.835972	1
25	GO:0006350	0.613046	0.998965	2.00181	2	554	transcription	0.613046	0.835972	1
25	GO:0051179	0.633694	0.946287	3.1364	3	868	localization	0.633694	0.838459	1
25	GO:0006468	0.659699	0.958188	1.04065	1	288	protein amino acid phosphorylation	0.659699	0.838459	1
25	GO:0007242	0.701835	0.849637	1.1635	1	322	intracellular signaling cascade	0.701835	0.838459	1
25	GO:0007154	0.703626	0.83872	3.45077	3	955	cell communication	0.703626	0.838459	1
25	GO:0007166	0.708032	0.836048	1.18005	1	343	cell surface receptor linked signal transduction	0.708032	0.838459	1
25	GO:0065007	0.754082	0.787991	5.85005	5	1619	biological regulation	0.754082	0.85883	1
25	GO:0006796	0.764507	0.705337	1.38031	1	382	phosphate metabolic process	0.764507	0.85883	1
25	GO:0032502	0.782489	0.666833	1.45257	1	402	developmental process	0.782489	0.85883	1
25	GO:0006810	0.844546	0.541026	1.74021	1	511	transport	0.844546	0.870571	1
25	GO:0050794	0.850855	0.584344	3.08136	2	909	regulation of cellular process	0.850855	0.870571	1
25	GO:0044237	0.851225	0.531279	1.69337	1	613	cellular metabolic process	0.851225	0.870571	1
25	GO:0044238	0.892099	0.507156	3.298	2	1120	primary metabolic process	0.892099	0.892099	1
26	GO:0016481	0.00113185	54.2346	0.0523939	2	29	negative regulation of transcription	0.00113185	0.0142409	0.0780229
26	GO:0009890	0.00164975	44.3131	0.063234	2	35	negative regulation of biosynthetic process	0.00164975	0.0142409	0.0780229
26	GO:0000060	0.00180668	Inf	0.00180668	1	1	protein import into nucleus, translocation	0.00180668	0.0142409	0.0780229
26	GO:0001953	0.00180668	Inf	0.00180668	1	1	negative regulation of cell-matrix adhesion	0.00180668	0.0142409	0.0780229
26	GO:0002292	0.00180668	Inf	0.00180668	1	1	T cell differentiation during immune response	0.00180668	0.0142409	0.0780229
26	GO:0002701	0.00180668	Inf	0.00180668	1	1	negative regulation of production of molecular mediator of immune response	0.00180668	0.0142409	0.0780229
26	GO:0002718	0.00180668	Inf	0.00180668	1	1	regulation of cytokine production during immune response	0.00180668	0.0142409	0.0780229
26	GO:0002829	0.00180668	Inf	0.00180668	1	1	negative regulation of T-helper 2 type immune response	0.00180668	0.0142409	0.0780229
26	GO:0016579	0.00180668	Inf	0.00180668	1	1	protein deubiquitination	0.00180668	0.0142409	0.0780229
26	GO:0030890	0.00180668	Inf	0.00180668	1	1	positive regulation of B cell proliferation	0.00180668	0.0142409	0.0780229
26	GO:0032764	0.00180668	Inf	0.00180668	1	1	negative regulation of mast cell cytokine production	0.00180668	0.0142409	0.0780229
26	GO:0035024	0.00180668	Inf	0.00180668	1	1	negative regulation of Rho protein signal transduction	0.00180668	0.0142409	0.0780229
26	GO:0043380	0.00180668	Inf	0.00180668	1	1	regulation of memory T cell differentiation	0.00180668	0.0142409	0.0780229
26	GO:0048294	0.00180668	Inf	0.00180668	1	1	negative regulation of isotype switching to IgE isotypes	0.00180668	0.0142409	0.0780229
26	GO:0050869	0.00180668	Inf	0.00180668	1	1	negative regulation of B cell activation	0.00180668	0.0142409	0.0780229
26	GO:0051272	0.00180668	Inf	0.00180668	1	1	positive regulation of cell motility	0.00180668	0.0142409	0.0780229
26	GO:0055070	0.00180668	Inf	0.00180668	1	1	copper ion homeostasis	0.00180668	0.0142409	0.0780229
26	GO:0010605	0.00284127	33.1515	0.0831075	2	46	negative regulation of macromolecule metabolic process	0.00284127	0.016127	0.0883561
26	GO:0031324	0.00335069	30.3611	0.0903342	2	50	negative regulation of cellular metabolic process	0.00335069	0.016127	0.0883561
26	GO:0001818	0.00361051	631.286	0.00361337	1	2	negative regulation of cytokine production	0.00361051	0.016127	0.0883561
26	GO:0002263	0.00361051	631.286	0.00361337	1	2	cell activation during immune response	0.00361051	0.016127	0.0883561
26	GO:0002285	0.00361051	631.286	0.00361337	1	2	lymphocyte activation during immune response	0.00361051	0.016127	0.0883561
26	GO:0002467	0.00361051	631.286	0.00361337	1	2	germinal center formation	0.00361051	0.016127	0.0883561
26	GO:0002695	0.00361051	631.286	0.00361337	1	2	negative regulation of leukocyte activation	0.00361051	0.016127	0.0883561
26	GO:0002697	0.00361051	631.286	0.00361337	1	2	regulation of immune effector process	0.00361051	0.016127	0.0883561
26	GO:0002820	0.00361051	631.286	0.00361337	1	2	negative regulation of adaptive immune response	0.00361051	0.016127	0.0883561
26	GO:0002822	0.00361051	631.286	0.00361337	1	2	regulation of adaptive immune response based on somatic recombination of immune receptors built from immunoglobulin superfamily domains	0.00361051	0.016127	0.0883561
26	GO:0045191	0.00361051	631.286	0.00361337	1	2	regulation of isotype switching	0.00361051	0.016127	0.0883561
26	GO:0045910	0.00361051	631.286	0.00361337	1	2	negative regulation of DNA recombination	0.00361051	0.016127	0.0883561
26	GO:0051058	0.00361051	631.286	0.00361337	1	2	negative regulation of small GTPase mediated signal transduction	0.00361051	0.016127	0.0883561
26	GO:0032319	0.00541149	315.571	0.00542005	1	3	regulation of Rho GTPase activity	0.00541149	0.0213276	0.116849
26	GO:0045619	0.00541149	315.571	0.00542005	1	3	regulation of lymphocyte differentiation	0.00541149	0.0213276	0.116849
26	GO:0048585	0.00541149	315.571	0.00542005	1	3	negative regulation of response to stimulus	0.00541149	0.0213276	0.116849
26	GO:0048821	0.00541149	315.571	0.00542005	1	3	erythrocyte development	0.00541149	0.0213276	0.116849
26	GO:0002204	0.00720961	210.333	0.00722674	1	4	somatic recombination of immunoglobulin genes during immune response	0.00720961	0.0247715	0.135718
26	GO:0002381	0.00720961	210.333	0.00722674	1	4	immunoglobulin production during immune response	0.00720961	0.0247715	0.135718
26	GO:0019724	0.00720961	210.333	0.00722674	1	4	B cell mediated immunity	0.00720961	0.0247715	0.135718
26	GO:0030308	0.00720961	210.333	0.00722674	1	4	negative regulation of cell growth	0.00720961	0.0247715	0.135718
26	GO:0050727	0.00720961	210.333	0.00722674	1	4	regulation of inflammatory response	0.00720961	0.0247715	0.135718
26	GO:0000902	0.00793287	182.875	0.00795455	1	5	cell morphogenesis	0.00793287	0.0262317	0.143717
26	GO:0002562	0.00900489	157.714	0.00903342	1	5	somatic diversification of immune receptors via germline recombination within a single locus	0.00900489	0.0262317	0.143717
26	GO:0016445	0.00900489	157.714	0.00903342	1	5	somatic diversification of immunoglobulins	0.00900489	0.0262317	0.143717
26	GO:0030155	0.00900489	157.714	0.00903342	1	5	regulation of cell adhesion	0.00900489	0.0262317	0.143717
26	GO:0030183	0.00900489	157.714	0.00903342	1	5	B cell differentiation	0.00900489	0.0262317	0.143717
26	GO:0032946	0.00900489	157.714	0.00903342	1	5	positive regulation of mononuclear cell proliferation	0.00900489	0.0262317	0.143717
26	GO:0046847	0.00900489	157.714	0.00903342	1	5	filopodium formation	0.00900489	0.0262317	0.143717
26	GO:0050670	0.0107973	126.143	0.0108401	1	6	regulation of lymphocyte proliferation	0.0107973	0.0307839	0.168658
26	GO:0002443	0.0125869	105.095	0.0126468	1	7	leukocyte mediated immunity	0.0125869	0.0330716	0.181192
26	GO:0030031	0.0125869	105.095	0.0126468	1	7	cell projection biogenesis	0.0125869	0.0330716	0.181192
26	GO:0050867	0.0125869	105.095	0.0126468	1	7	positive regulation of cell activation	0.0125869	0.0330716	0.181192
26	GO:0051251	0.0125869	105.095	0.0126468	1	7	positive regulation of lymphocyte activation	0.0125869	0.0330716	0.181192
26	GO:0009653	0.0134397	14.4	0.184282	2	102	anatomical structure morphogenesis	0.0134397	0.0343942	0.188438
26	GO:0034101	0.0143737	90.0612	0.0144535	1	8	erythrocyte homeostasis	0.0143737	0.0343942	0.188438
26	GO:0050776	0.0143737	90.0612	0.0144535	1	8	regulation of immune response	0.0143737	0.0343942	0.188438
26	GO:0050863	0.0143737	90.0612	0.0144535	1	8	regulation of T cell activation	0.0143737	0.0343942	0.188438
26	GO:0051052	0.0143737	90.0612	0.0144535	1	8	regulation of DNA metabolic process	0.0143737	0.0343942	0.188438
26	GO:0002684	0.0179388	70.0159	0.0180668	1	10	positive regulation of immune system process	0.0179388	0.0414447	0.227067
26	GO:0030099	0.0179388	70.0159	0.0180668	1	10	myeloid cell differentiation	0.0179388	0.0414447	0.227067
26	GO:0000122	0.019717	63	0.0198735	1	11	negative regulation of transcription from RNA polymerase II promoter	0.019717	0.0433129	0.237302
26	GO:0007283	0.019717	63	0.0198735	1	11	spermatogenesis	0.019717	0.0433129	0.237302
26	GO:0051170	0.019717	63	0.0198735	1	11	nuclear import	0.019717	0.0433129	0.237302
26	GO:0017038	0.0214925	57.2597	0.0216802	1	12	protein import	0.0214925	0.0457143	0.250458
26	GO:0031589	0.0214925	57.2597	0.0216802	1	12	cell-substrate adhesion	0.0214925	0.0457143	0.250458
26	GO:0002521	0.025035	48.4286	0.0252936	1	14	leukocyte differentiation	0.025035	0.0524171	0.287182
26	GO:0048869	0.0282598	9.55481	0.272809	2	151	cellular developmental process	0.0282598	0.0582586	0.319186
26	GO:0007276	0.0303277	39.3214	0.0307136	1	17	gamete generation	0.0303277	0.0606555	0.332318
26	GO:0008285	0.0303277	39.3214	0.0307136	1	17	negative regulation of cell proliferation	0.0303277	0.0606555	0.332318
26	GO:0051253	0.0320864	37	0.0325203	1	18	negative regulation of RNA metabolic process	0.0320864	0.0632291	0.346418
26	GO:0051169	0.0355953	33.0902	0.0361337	1	20	nuclear transport	0.0355953	0.0691271	0.378732
26	GO:0051239	0.0425798	27.3106	0.0433604	1	24	regulation of multicellular organismal process	0.0425798	0.0815098	0.446575
26	GO:0006605	0.0443189	26.1667	0.0451671	1	25	protein targeting	0.0443189	0.0836442	0.458268
26	GO:0008361	0.0460554	25.1143	0.0469738	1	26	regulation of cell size	0.0460554	0.08454	0.463176
26	GO:0048534	0.0460554	25.1143	0.0469738	1	26	hemopoietic or lymphoid organ development	0.0460554	0.08454	0.463176
26	GO:0043065	0.047789	24.1429	0.0487805	1	27	positive regulation of apoptosis	0.047789	0.0853831	0.467795
26	GO:0055080	0.047789	24.1429	0.0487805	1	27	cation homeostasis	0.047789	0.0853831	0.467795
26	GO:0048858	0.0495199	23.2434	0.0505872	1	28	cell projection morphogenesis	0.0495199	0.0873114	0.47836
26	GO:0043066	0.0512481	22.4082	0.0523939	1	29	negative regulation of apoptosis	0.0512481	0.0891849	0.488625
26	GO:0040008	0.0529735	21.6305	0.0542005	1	30	regulation of growth	0.0529735	0.0910057	0.4986
26	GO:0000003	0.0598476	18.9913	0.0614273	1	34	reproduction	0.0598476	0.100245	0.549219
26	GO:0051674	0.0598476	18.9913	0.0614273	1	34	localization of cell	0.0598476	0.100245	0.549219
26	GO:0030036	0.0632683	17.898	0.0650407	1	36	actin cytoskeleton organization and biogenesis	0.0632683	0.104666	0.573443
26	GO:0043087	0.0649745	17.3968	0.0668473	1	37	regulation of GTPase activity	0.0649745	0.104899	0.574717
26	GO:0048878	0.0649745	17.3968	0.0668473	1	37	chemical homeostasis	0.0649745	0.104899	0.574717
26	GO:0051094	0.070077	16.0476	0.0722674	1	40	positive regulation of developmental process	0.070077	0.111789	0.61247
26	GO:0042592	0.071114	16.0704	0.0733318	1	46	homeostatic process	0.071114	0.111831	0.6127
26	GO:0009611	0.0717724	15.6429	0.0740741	1	41	response to wounding	0.0717724	0.111831	0.6127
26	GO:0051093	0.0734651	15.2578	0.0758808	1	42	negative regulation of developmental process	0.0734651	0.113153	0.619941
26	GO:0006952	0.090244	12.2381	0.0939476	1	52	defense response	0.090244	0.137417	0.752878
26	GO:0006511	0.0968807	11.3377	0.101174	1	56	ubiquitin-dependent protein catabolic process	0.0968807	0.14266	0.7816
26	GO:0043632	0.0968807	11.3377	0.101174	1	56	modification-dependent macromolecule catabolic process	0.0968807	0.14266	0.7816
26	GO:0051603	0.0968807	11.3377	0.101174	1	56	proteolysis involved in cellular protein catabolic process	0.0968807	0.14266	0.7816
26	GO:0016043	0.0999227	4.54525	0.549232	2	304	cellular component organization and biogenesis	0.0999227	0.14554	0.79738
26	GO:0065007	0.111236	11.2691	0.116142	1	84	biological regulation	0.111236	0.160276	0.878118
26	GO:0030163	0.121393	8.87755	0.128275	1	71	protein catabolic process	0.121393	0.169444	0.928347
26	GO:0043067	0.121393	8.87755	0.128275	1	71	regulation of programmed cell death	0.121393	0.169444	0.928347
26	GO:0050790	0.121393	8.87755	0.128275	1	71	regulation of catalytic activity	0.121393	0.169444	0.928347
26	GO:0006974	0.126225	8.50685	0.133695	1	74	response to DNA damage stimulus	0.126225	0.174372	0.955348
26	GO:0046578	0.129433	8.27619	0.137308	1	76	regulation of Ras protein signal transduction	0.129433	0.175966	0.964079
26	GO:0048519	0.130997	8.31589	0.138914	1	87	negative regulation of biological process	0.130997	0.175966	0.964079
26	GO:0006813	0.132631	8.05751	0.140921	1	78	potassium ion transport	0.132631	0.175966	0.964079
26	GO:0007399	0.132631	8.05751	0.140921	1	78	nervous system development	0.132631	0.175966	0.964079
26	GO:0048731	0.134809	8.05871	0.143218	1	89	system development	0.134809	0.177102	0.970302
26	GO:0007010	0.162504	6.43452	0.175248	1	97	cytoskeleton organization and biogenesis	0.162504	0.211412	1
26	GO:0008219	0.179383	5.75834	0.195122	1	108	cell death	0.179383	0.231129	1
26	GO:0009057	0.183935	5.5974	0.200542	1	111	macromolecule catabolic process	0.183935	0.234736	1
26	GO:0009966	0.223916	4.46611	0.249322	1	138	regulation of signal transduction	0.223916	0.283063	1
26	GO:0022610	0.22825	4.36735	0.254743	1	141	biological adhesion	0.22825	0.285846	1
26	GO:0006464	0.232275	2.57265	0.919603	2	509	protein modification process	0.232275	0.288193	1
26	GO:0044248	0.235428	4.21182	0.263776	1	146	cellular catabolic process	0.235428	0.288534	1
26	GO:0045184	0.236856	4.182	0.265583	1	147	establishment of protein localization	0.236856	0.288534	1
26	GO:0007165	0.246899	4.15412	0.276774	1	171	signal transduction	0.246899	0.298059	1
26	GO:0033036	0.25661	3.80357	0.290876	1	161	macromolecule localization	0.25661	0.307016	1
26	GO:0010468	0.263296	2.34059	0.999097	2	553	regulation of gene expression	0.263296	0.309488	1
26	GO:0010556	0.263296	2.34059	0.999097	2	553	regulation of macromolecule biosynthetic process	0.263296	0.309488	1
26	GO:0051649	0.267696	3.61565	0.30533	1	169	establishment of localization in cell	0.267696	0.311925	1
26	GO:0006812	0.289436	3.28882	0.334237	1	185	cation transport	0.289436	0.334348	1
26	GO:0043284	0.303269	2.0939	1.10027	2	609	biopolymer biosynthetic process	0.303269	0.347334	1
26	GO:0019222	0.306136	2.07801	1.1075	2	613	regulation of metabolic process	0.306136	0.347646	1
26	GO:0043283	0.331248	2.07287	1.16732	2	743	biopolymer metabolic process	0.331248	0.373002	1
26	GO:0050789	0.404967	1.72787	1.34763	2	838	regulation of biological process	0.404967	0.452213	1
26	GO:0006468	0.416353	2.05724	0.520325	1	288	protein amino acid phosphorylation	0.416353	0.461085	1
26	GO:0007242	0.453645	1.82421	0.581752	1	322	intracellular signaling cascade	0.453645	0.498266	1
26	GO:0006810	0.458008	1.45036	1.49593	2	828	transport	0.458008	0.498968	1
26	GO:0032501	0.462019	1.80332	0.59287	1	373	multicellular organismal process	0.462019	0.499279	1
26	GO:0006796	0.514391	1.51444	0.690154	1	382	phosphate metabolic process	0.514391	0.551427	1
26	GO:0007166	0.541571	1.39721	0.742547	1	411	cell surface receptor linked signal transduction	0.541571	0.575956	1
26	GO:0044260	0.583475	1.11111	1.84643	2	1022	cellular macromolecule metabolic process	0.583475	0.615635	1
26	GO:0019219	0.592765	1.21846	0.842534	1	532	regulation of nucleobase, nucleoside, nucleotide and nucleic acid metabolic process	0.592765	0.615766	1
26	GO:0006355	0.59279	1.20347	0.849142	1	470	regulation of transcription, DNA-dependent	0.59279	0.615766	1
26	GO:0032774	0.599333	1.18089	0.863595	1	478	RNA biosynthetic process	0.599333	0.617774	1
26	GO:0044238	0.642008	1.0161	1.9788	2	1120	primary metabolic process	0.642008	0.656711	1
26	GO:0051179	0.703676	0.878833	1.1157	1	675	localization	0.703676	0.714337	1
26	GO:0019538	0.825471	0.588542	1.54395	1	961	protein metabolic process	0.825471	0.831417	1
26	GO:0009987	0.831417	0.66464	4.50266	4	2965	cellular process	0.831417	0.831417	1
27	GO:0002863	0.00451671	Inf	0.00451671	1	1	positive regulation of inflammatory response to antigenic stimulus	0.00451671	0.0673681	0.372987
27	GO:0006537	0.00451671	Inf	0.00451671	1	1	glutamate biosynthetic process	0.00451671	0.0673681	0.372987
27	GO:0006562	0.00451671	Inf	0.00451671	1	1	proline catabolic process	0.00451671	0.0673681	0.372987
27	GO:0031295	0.00451671	Inf	0.00451671	1	1	T cell costimulation	0.00451671	0.0673681	0.372987
27	GO:0031503	0.00451671	Inf	0.00451671	1	1	protein complex localization	0.00451671	0.0673681	0.372987
27	GO:0031536	0.00451671	Inf	0.00451671	1	1	positive regulation of exit from mitosis	0.00451671	0.0673681	0.372987
27	GO:0031577	0.00451671	Inf	0.00451671	1	1	spindle checkpoint	0.00451671	0.0673681	0.372987
27	GO:0045911	0.00451671	Inf	0.00451671	1	1	positive regulation of DNA recombination	0.00451671	0.0673681	0.372987
27	GO:0048304	0.00451671	Inf	0.00451671	1	1	positive regulation of isotype switching to IgG isotypes	0.00451671	0.0673681	0.372987
27	GO:0008624	0.00901404	231.947	0.00903342	1	2	induction of apoptosis by extracellular signals	0.00901404	0.0673681	0.372987
27	GO:0030511	0.00901404	231.947	0.00903342	1	2	positive regulation of transforming growth factor beta receptor signaling pathway	0.00901404	0.0673681	0.372987
27	GO:0031349	0.00901404	231.947	0.00903342	1	2	positive regulation of defense response	0.00901404	0.0673681	0.372987
27	GO:0032103	0.00901404	231.947	0.00903342	1	2	positive regulation of response to external stimulus	0.00901404	0.0673681	0.372987
27	GO:0043154	0.00901404	231.947	0.00903342	1	2	negative regulation of caspase activity	0.00901404	0.0673681	0.372987
27	GO:0045058	0.00901404	231.947	0.00903342	1	2	T cell selection	0.00901404	0.0673681	0.372987
27	GO:0045060	0.00901404	231.947	0.00903342	1	2	negative thymic T cell selection	0.00901404	0.0673681	0.372987
27	GO:0045191	0.00901404	231.947	0.00903342	1	2	regulation of isotype switching	0.00901404	0.0673681	0.372987
27	GO:0051303	0.00901404	231.947	0.00903342	1	2	establishment of chromosome localization	0.00901404	0.0673681	0.372987
27	GO:0051346	0.00901404	231.947	0.00903342	1	2	negative regulation of hydrolase activity	0.00901404	0.0673681	0.372987
27	GO:0000086	0.0134921	115.947	0.0135501	1	3	G2/M transition of mitotic cell cycle	0.0134921	0.0766349	0.424294
27	GO:0006415	0.0134921	115.947	0.0135501	1	3	translational termination	0.0134921	0.0766349	0.424294
27	GO:0007613	0.0134921	115.947	0.0135501	1	3	memory	0.0134921	0.0766349	0.424294
27	GO:0045931	0.0134921	115.947	0.0135501	1	3	positive regulation of mitotic cell cycle	0.0134921	0.0766349	0.424294
27	GO:0046641	0.0134921	115.947	0.0135501	1	3	positive regulation of alpha-beta T cell proliferation	0.0134921	0.0766349	0.424294
27	GO:0050871	0.0134921	115.947	0.0135501	1	3	positive regulation of B cell activation	0.0134921	0.0766349	0.424294
27	GO:0002204	0.0179509	77.2807	0.0180668	1	4	somatic recombination of immunoglobulin genes during immune response	0.0179509	0.0796569	0.441025
27	GO:0002381	0.0179509	77.2807	0.0180668	1	4	immunoglobulin production during immune response	0.0179509	0.0796569	0.441025
27	GO:0019724	0.0179509	77.2807	0.0180668	1	4	B cell mediated immunity	0.0179509	0.0796569	0.441025
27	GO:0033077	0.0179509	77.2807	0.0180668	1	4	T cell differentiation in the thymus	0.0179509	0.0796569	0.441025
27	GO:0046634	0.0179509	77.2807	0.0180668	1	4	regulation of alpha-beta T cell activation	0.0179509	0.0796569	0.441025
27	GO:0050727	0.0179509	77.2807	0.0180668	1	4	regulation of inflammatory response	0.0179509	0.0796569	0.441025
27	GO:0051640	0.0179509	77.2807	0.0180668	1	4	organelle localization	0.0179509	0.0796569	0.441025
27	GO:0000910	0.0223905	57.9474	0.0225836	1	5	cytokinesis	0.0223905	0.0815244	0.451365
27	GO:0001656	0.0223905	57.9474	0.0225836	1	5	metanephros development	0.0223905	0.0815244	0.451365
27	GO:0002440	0.0223905	57.9474	0.0225836	1	5	production of molecular mediator of immune response	0.0223905	0.0815244	0.451365
27	GO:0002562	0.0223905	57.9474	0.0225836	1	5	somatic diversification of immune receptors via germline recombination within a single locus	0.0223905	0.0815244	0.451365
27	GO:0016445	0.0223905	57.9474	0.0225836	1	5	somatic diversification of immunoglobulins	0.0223905	0.0815244	0.451365
27	GO:0042129	0.0223905	57.9474	0.0225836	1	5	regulation of T cell proliferation	0.0223905	0.0815244	0.451365
27	GO:0050671	0.0223905	57.9474	0.0225836	1	5	positive regulation of lymphocyte proliferation	0.0223905	0.0815244	0.451365
27	GO:0002250	0.0268111	46.3474	0.0271003	1	6	adaptive immune response	0.0268111	0.0865266	0.47906
27	GO:0007088	0.0268111	46.3474	0.0271003	1	6	regulation of mitosis	0.0268111	0.0865266	0.47906
27	GO:0007205	0.0268111	46.3474	0.0271003	1	6	activation of protein kinase C activity	0.0268111	0.0865266	0.47906
27	GO:0030198	0.0268111	46.3474	0.0271003	1	6	extracellular matrix organization and biogenesis	0.0268111	0.0865266	0.47906
27	GO:0032944	0.0268111	46.3474	0.0271003	1	6	regulation of mononuclear cell proliferation	0.0268111	0.0865266	0.47906
27	GO:0002443	0.0312126	38.614	0.031617	1	7	leukocyte mediated immunity	0.0312126	0.094302	0.522109
27	GO:0002696	0.0312126	38.614	0.031617	1	7	positive regulation of leukocyte activation	0.0312126	0.094302	0.522109
27	GO:0052548	0.0312126	38.614	0.031617	1	7	regulation of endopeptidase activity	0.0312126	0.094302	0.522109
27	GO:0009064	0.0339253	34.8492	0.0344125	1	8	glutamine family amino acid metabolic process	0.0339253	0.0953686	0.528014
27	GO:0042472	0.0355953	33.0902	0.0361337	1	8	inner ear morphogenesis	0.0355953	0.0953686	0.528014
27	GO:0050776	0.0355953	33.0902	0.0361337	1	8	regulation of immune response	0.0355953	0.0953686	0.528014
27	GO:0050865	0.0355953	33.0902	0.0361337	1	8	regulation of cell activation	0.0355953	0.0953686	0.528014
27	GO:0051052	0.0355953	33.0902	0.0361337	1	8	regulation of DNA metabolic process	0.0355953	0.0953686	0.528014
27	GO:0051249	0.0355953	33.0902	0.0361337	1	8	regulation of lymphocyte activation	0.0355953	0.0953686	0.528014
27	GO:0001655	0.0399591	28.9474	0.0406504	1	9	urogenital system development	0.0399591	0.101399	0.561402
27	GO:0051325	0.0399591	28.9474	0.0406504	1	9	interphase	0.0399591	0.101399	0.561402
27	GO:0050790	0.0399884	6.98712	0.320687	2	71	regulation of catalytic activity	0.0399884	0.101399	0.561402
27	GO:0006541	0.0486306	23.1474	0.0496838	1	11	glutamine metabolic process	0.0486306	0.119061	0.659189
27	GO:0043583	0.0486306	23.1474	0.0496838	1	11	ear development	0.0486306	0.119061	0.659189
27	GO:0048522	0.0498579	6.17217	0.36248	2	84	positive regulation of cellular process	0.0498579	0.119505	0.661644
27	GO:0006916	0.0529383	21.0383	0.0542005	1	12	anti-apoptosis	0.0529383	0.119505	0.661644
27	GO:0048015	0.0529383	21.0383	0.0542005	1	12	phosphoinositide-mediated signaling	0.0529383	0.119505	0.661644
27	GO:0007229	0.0572276	19.2807	0.0587173	1	13	integrin-mediated signaling pathway	0.0572276	0.119505	0.661644
27	GO:0009063	0.0572276	19.2807	0.0587173	1	13	amino acid catabolic process	0.0572276	0.119505	0.661644
27	GO:0030098	0.0572276	19.2807	0.0587173	1	13	lymphocyte differentiation	0.0572276	0.119505	0.661644
27	GO:0034623	0.0572276	19.2807	0.0587173	1	13	cellular macromolecular complex disassembly	0.0572276	0.119505	0.661644
27	GO:0042110	0.0572276	19.2807	0.0587173	1	13	T cell activation	0.0572276	0.119505	0.661644
27	GO:0043241	0.0572276	19.2807	0.0587173	1	13	protein complex disassembly	0.0572276	0.119505	0.661644
27	GO:0044270	0.0572276	19.2807	0.0587173	1	13	nitrogen compound catabolic process	0.0572276	0.119505	0.661644
27	GO:0045860	0.0657507	16.5188	0.0677507	1	15	positive regulation of protein kinase activity	0.0657507	0.13338	0.738466
27	GO:0051347	0.0657507	16.5188	0.0677507	1	15	positive regulation of transferase activity	0.0657507	0.13338	0.738466
27	GO:0006865	0.0699848	15.414	0.0722674	1	16	amino acid transport	0.0699848	0.138026	0.764187
27	GO:0008652	0.0699848	15.414	0.0722674	1	16	amino acid biosynthetic process	0.0699848	0.138026	0.764187
27	GO:0012502	0.0783983	13.5944	0.0813008	1	18	induction of programmed cell death	0.0783983	0.152501	0.84433
27	GO:0043549	0.0825779	12.8363	0.0858175	1	19	regulation of kinase activity	0.0825779	0.156381	0.865815
27	GO:0006310	0.0825959	12.8333	0.0858369	1	20	DNA recombination	0.0825959	0.156381	0.865815
27	GO:0016265	0.0842314	4.50943	0.487805	2	108	death	0.0842314	0.15738	0.871343
27	GO:0006519	0.0924109	4.2619	0.514905	2	114	amino acid and derivative metabolic process	0.0924109	0.168961	0.935465
27	GO:0015849	0.0950089	10.995	0.0993677	1	22	organic acid transport	0.0950089	0.168961	0.935465
27	GO:0030097	0.0950089	10.995	0.0993677	1	22	hemopoiesis	0.0950089	0.168961	0.935465
27	GO:0009308	0.0951895	4.18519	0.523939	2	116	amine metabolic process	0.0951895	0.168961	0.935465
27	GO:0008284	0.10728	9.61404	0.112918	1	25	positive regulation of cell proliferation	0.10728	0.188071	1
27	GO:0048598	0.111335	9.22737	0.117435	1	26	embryonic morphogenesis	0.111335	0.190477	1
27	GO:0051726	0.111335	9.22737	0.117435	1	26	regulation of cell cycle	0.111335	0.190477	1
27	GO:0007178	0.115372	8.87045	0.121951	1	27	transmembrane receptor protein serine/threonine kinase signaling pathway	0.115372	0.190492	1
27	GO:0043065	0.115372	8.87045	0.121951	1	27	positive regulation of apoptosis	0.115372	0.190492	1
27	GO:0002520	0.119393	8.53996	0.126468	1	28	immune system development	0.119393	0.190492	1
27	GO:0007610	0.119393	8.53996	0.126468	1	28	behavior	0.119393	0.190492	1
27	GO:0030030	0.119393	8.53996	0.126468	1	28	cell projection organization and biogenesis	0.119393	0.190492	1
27	GO:0032990	0.119393	8.53996	0.126468	1	28	cell part morphogenesis	0.119393	0.190492	1
27	GO:0043069	0.123395	8.23308	0.130985	1	29	negative regulation of programmed cell death	0.123395	0.19469	1
27	GO:0006139	0.125758	2.74224	1.26002	3	325	nucleobase, nucleoside, nucleotide and nucleic acid metabolic process	0.125758	0.196238	1
27	GO:0030154	0.133366	3.3873	0.641373	2	142	cell differentiation	0.133366	0.205848	1
27	GO:0000087	0.1353	7.43124	0.144535	1	32	M phase of mitotic cell cycle	0.1353	0.206587	1
27	GO:0006814	0.139234	7.19737	0.149051	1	33	sodium ion transport	0.139234	0.208118	1
27	GO:0044271	0.139234	7.19737	0.149051	1	33	nitrogen compound biosynthetic process	0.139234	0.208118	1
27	GO:0019752	0.141085	3.26667	0.663957	2	147	carboxylic acid metabolic process	0.141085	0.208688	1
27	GO:0006355	0.155388	2.11481	2.12285	4	470	regulation of transcription, DNA-dependent	0.155388	0.227475	1
27	GO:0019219	0.157022	2.11639	2.13425	4	492	regulation of nucleobase, nucleoside, nucleotide and nucleic acid metabolic process	0.157022	0.227522	1
27	GO:0032774	0.162413	2.07489	2.15899	4	478	RNA biosynthetic process	0.162413	0.232956	1
27	GO:0051094	0.1663	5.89609	0.180668	1	40	positive regulation of developmental process	0.1663	0.236146	1
27	GO:0009611	0.1701	5.74737	0.185185	1	41	response to wounding	0.1701	0.23915	1
27	GO:0009966	0.172951	5.65079	0.188553	1	43	regulation of signal transduction	0.172951	0.240049	1
27	GO:0042981	0.17412	5.60594	0.189957	1	44	regulation of apoptosis	0.17412	0.240049	1
27	GO:0045935	0.177651	5.47118	0.194219	1	43	positive regulation of nucleobase, nucleoside, nucleotide and nucleic acid metabolic process	0.177651	0.242561	1
27	GO:0006260	0.196242	4.88354	0.216802	1	48	DNA replication	0.196242	0.265394	1
27	GO:0019222	0.216292	1.83243	2.42063	4	557	regulation of metabolic process	0.216292	0.289342	1
27	GO:0009887	0.218026	4.32473	0.243902	1	54	organ morphogenesis	0.218026	0.289342	1
27	GO:0040007	0.221601	4.24366	0.248419	1	55	growth	0.221601	0.291364	1
27	GO:0009893	0.225161	4.16555	0.252936	1	56	positive regulation of metabolic process	0.225161	0.293329	1
27	GO:0010468	0.233846	1.75729	2.49774	4	553	regulation of gene expression	0.233846	0.297765	1
27	GO:0010556	0.233846	1.75729	2.49774	4	553	regulation of macromolecule biosynthetic process	0.233846	0.297765	1
27	GO:0006350	0.234857	1.75364	2.50226	4	554	transcription	0.234857	0.297765	1
27	GO:0050793	0.240683	3.85932	0.272789	1	63	regulation of developmental process	0.240683	0.302451	1
27	GO:0012501	0.276029	3.27778	0.319618	1	74	programmed cell death	0.276029	0.343826	1
27	GO:0048513	0.283751	3.17037	0.330133	1	76	organ development	0.283751	0.350371	1
27	GO:0009059	0.295245	1.97747	1.08181	2	262	macromolecule biosynthetic process	0.295245	0.36142	1
27	GO:0007399	0.299678	2.96036	0.352304	1	78	nervous system development	0.299678	0.363712	1
27	GO:0051056	0.352542	2.41545	0.429088	1	95	regulation of small GTPase mediated signal transduction	0.352542	0.424245	1
27	GO:0043933	0.387551	2.13605	0.483288	1	107	macromolecular complex subunit organization	0.387551	0.462455	1
27	GO:0007275	0.406943	1.5	1.38211	2	306	multicellular organismal development	0.406943	0.481549	1
27	GO:0043283	0.4124	1.22625	6.10659	7	1352	biopolymer metabolic process	0.4124	0.483973	1
27	GO:0007242	0.432899	1.41944	1.45438	2	322	intracellular signaling cascade	0.432899	0.503866	1
27	GO:0048519	0.452247	1.73198	0.591689	1	131	negative regulation of biological process	0.452247	0.522106	1
27	GO:0007155	0.47724	1.60451	0.636856	1	141	cell adhesion	0.47724	0.546516	1
27	GO:0006629	0.489326	1.54737	0.65944	1	146	lipid metabolic process	0.489326	0.555874	1
27	GO:0009056	0.548014	1.30409	0.776874	1	172	catabolic process	0.548014	0.617603	1
27	GO:0006812	0.574898	1.20824	0.835592	1	185	cation transport	0.574898	0.642799	1
27	GO:0010467	0.615212	1.08649	0.925311	1	223	gene expression	0.615212	0.67499	1
27	GO:0008152	0.615829	1.14042	0.892924	1	274	metabolic process	0.615829	0.67499	1
27	GO:0044249	0.617948	1.08058	0.930322	1	243	cellular biosynthetic process	0.617948	0.67499	1
27	GO:0050789	0.627241	0.962056	3.09184	3	820	regulation of biological process	0.627241	0.67991	1
27	GO:0006508	0.713905	0.816282	1.21048	1	268	proteolysis	0.713905	0.765175	1
27	GO:0050896	0.716678	0.810597	1.21773	1	282	response to stimulus	0.716678	0.765175	1
27	GO:0007186	0.72738	0.784914	1.25565	1	278	G-protein coupled receptor protein signaling pathway	0.72738	0.770806	1
27	GO:0016043	0.759651	0.713045	1.37308	1	304	cellular component organization and biogenesis	0.759651	0.79904	1
27	GO:0043170	0.771875	0.694215	1.38789	1	342	macromolecule metabolic process	0.771875	0.805928	1
27	GO:0044238	0.833449	0.613907	2.85603	2	1058	primary metabolic process	0.833449	0.863867	1
27	GO:0009987	0.890982	0.498984	3	2	986	cellular process	0.890982	0.916807	1
27	GO:0007165	0.910809	0.408922	2.24859	1	539	signal transduction	0.910809	0.926306	1
27	GO:0051234	0.91326	0.478272	3.76242	2	833	establishment of localization	0.91326	0.926306	1
27	GO:0044237	0.962154	0.28466	2.7414	1	1000	cellular metabolic process	0.962154	0.968977	1
27	GO:0044267	0.974789	0.259589	3.3387	1	731	cellular protein metabolic process	0.974789	0.974789	1
28	GO:0030212	0.00383921	Inf	0.00383921	1	1	hyaluronan metabolic process	0.00383921	0.128736	0.600322
28	GO:0006814	0.00683103	18.8387	0.126694	2	33	sodium ion transport	0.00683103	0.128736	0.600322
28	GO:0006022	0.011476	137.781	0.0115176	1	3	aminoglycan metabolic process	0.011476	0.128736	0.600322
28	GO:0006486	0.0119394	13.8698	0.168925	2	44	protein amino acid glycosylation	0.0119394	0.128736	0.600322
28	GO:0009100	0.0124667	13.5442	0.172764	2	45	glycoprotein metabolic process	0.0124667	0.128736	0.600322
28	GO:0005975	0.014054	6.89259	0.522132	3	136	carbohydrate metabolic process	0.014054	0.128736	0.600322
28	GO:0006108	0.0152738	91.8333	0.0153568	1	4	malate metabolic process	0.0152738	0.128736	0.600322
28	GO:0006885	0.0340573	34.3984	0.0345528	1	9	regulation of pH	0.0340573	0.251172	1
28	GO:0007223	0.0597883	18.3167	0.0614273	1	16	Wnt receptor signaling pathway, calcium modulating pathway	0.0597883	0.391945	1
28	GO:0006096	0.0848732	12.4688	0.0883017	1	23	glycolysis	0.0848732	0.420761	1
28	GO:0055080	0.0989232	10.5409	0.103659	1	27	cation homeostasis	0.0989232	0.420761	1
28	GO:0019320	0.102404	10.1481	0.107498	1	28	hexose catabolic process	0.102404	0.420761	1
28	GO:0045454	0.109327	9.44397	0.115176	1	30	cell redox homeostasis	0.109327	0.420761	1
28	GO:0046164	0.109327	9.44397	0.115176	1	30	alcohol catabolic process	0.109327	0.420761	1
28	GO:0044275	0.11277	9.12708	0.119015	1	31	cellular carbohydrate catabolic process	0.11277	0.420761	1
28	GO:0006006	0.119618	8.55273	0.126694	1	33	glucose metabolic process	0.119618	0.420761	1
28	GO:0035023	0.126416	8.04596	0.134372	1	35	regulation of Rho protein signal transduction	0.126416	0.420761	1
28	GO:0048878	0.133165	7.59549	0.142051	1	37	chemical homeostasis	0.133165	0.420761	1
28	GO:0042592	0.155314	6.41481	0.167616	1	46	homeostatic process	0.155314	0.420761	1
28	GO:0005996	0.156402	6.34884	0.168925	1	44	monosaccharide metabolic process	0.156402	0.420761	1
28	GO:0006817	0.156402	6.34884	0.168925	1	44	phosphate transport	0.156402	0.420761	1
28	GO:0006812	0.156894	3.08051	0.710253	2	185	cation transport	0.156894	0.420761	1
28	GO:0006470	0.198008	4.86049	0.218835	1	57	protein amino acid dephosphorylation	0.198008	0.507934	1
28	GO:0007265	0.258266	3.56497	0.295619	1	77	Ras protein signal transduction	0.258266	0.58648	1
28	GO:0006820	0.266928	3.42722	0.307136	1	80	anion transport	0.266928	0.58648	1
28	GO:0009059	0.269461	2.13018	1.01419	2	262	macromolecule biosynthetic process	0.269461	0.58648	1
28	GO:0055114	0.275495	3.29954	0.318654	1	83	oxidation reduction	0.275495	0.58648	1
28	GO:0006886	0.27833	3.25904	0.322493	1	84	intracellular protein transport	0.27833	0.58648	1
28	GO:0051056	0.30883	2.87035	0.364724	1	95	regulation of small GTPase mediated signal transduction	0.30883	0.628309	1
28	GO:0009057	0.351035	2.44375	0.426152	1	111	macromolecule catabolic process	0.351035	0.690368	1
28	GO:0006807	0.385962	2.16079	0.479901	1	125	nitrogen compound metabolic process	0.385962	0.730792	1
28	GO:0006810	0.396362	1.33943	3.17886	4	828	transport	0.396362	0.730792	1
28	GO:0019752	0.437296	1.82577	0.564363	1	147	carboxylic acid metabolic process	0.437296	0.758837	1
28	GO:0045184	0.437296	1.82577	0.564363	1	147	establishment of protein localization	0.437296	0.758837	1
28	GO:0033036	0.467829	1.66055	0.618112	1	161	macromolecule localization	0.467829	0.788627	1
28	GO:0051649	0.48457	1.5785	0.648826	1	169	establishment of localization in cell	0.48457	0.794156	1
28	GO:0051179	0.509192	1.1627	2.65104	3	707	localization	0.509192	0.811955	1
28	GO:0006355	0.55232	1.12336	1.80443	2	470	regulation of transcription, DNA-dependent	0.55232	0.820975	1
28	GO:0032774	0.561958	1.10224	1.83514	2	478	RNA biosynthetic process	0.561958	0.820975	1
28	GO:0019538	0.584877	1.01257	3.96206	4	1032	protein metabolic process	0.584877	0.820975	1
28	GO:0043283	0.629946	0.947785	5.19061	5	1352	biopolymer metabolic process	0.629946	0.820975	1
28	GO:0019219	0.632124	0.959851	2.07317	2	540	regulation of nucleobase, nucleoside, nucleotide and nucleic acid metabolic process	0.632124	0.820975	1
28	GO:0065007	0.632726	0.946176	6.21567	6	1619	biological regulation	0.632726	0.820975	1
28	GO:0010468	0.645799	0.934059	2.12308	2	553	regulation of gene expression	0.645799	0.820975	1
28	GO:0010556	0.645799	0.934059	2.12308	2	553	regulation of macromolecule biosynthetic process	0.645799	0.820975	1
28	GO:0006350	0.646836	0.932126	2.12692	2	554	transcription	0.646836	0.820975	1
28	GO:0006508	0.654701	0.970037	1.02891	1	268	proteolysis	0.654701	0.820975	1
28	GO:0044237	0.667912	0.903187	4.28626	4	1123	cellular metabolic process	0.667912	0.820975	1
28	GO:0019222	0.704227	0.829242	2.35343	2	613	regulation of metabolic process	0.704227	0.831506	1
28	GO:0007275	0.704666	0.841393	1.1748	1	306	multicellular organismal development	0.704666	0.831506	1
28	GO:0007242	0.723596	0.79634	1.23622	1	322	intracellular signaling cascade	0.723596	0.837102	1
28	GO:0009987	0.739731	0.794332	2.34278	2	496	cellular process	0.739731	0.83931	1
28	GO:0006796	0.784896	0.661089	1.46658	1	382	phosphate metabolic process	0.784896	0.873741	1
28	GO:0007166	0.809702	0.609909	1.57791	1	411	cell surface receptor linked signal transduction	0.809702	0.873741	1
28	GO:0006464	0.814504	0.601139	1.59101	1	465	protein modification process	0.814504	0.873741	1
28	GO:0044238	0.857501	0.570997	3.04188	2	995	primary metabolic process	0.857501	0.903438	1
28	GO:0044260	0.879758	0.535385	3.3436	2	977	cellular macromolecule metabolic process	0.879758	0.910627	1
28	GO:0007154	0.909142	0.483806	3.66644	2	955	cell communication	0.909142	0.913661	1
28	GO:0050794	0.913661	0.473235	3.67355	2	949	regulation of cellular process	0.913661	0.913661	1
29	GO:0040007	0.048782	26.9753	0.0496838	1	55	growth	0.048782	0.471871	1
29	GO:0015031	0.126365	9.76712	0.132791	1	147	protein transport	0.126365	0.471871	1
29	GO:0008104	0.132879	9.24242	0.140018	1	155	protein localization	0.132879	0.471871	1
29	GO:0007264	0.158573	7.59498	0.168925	1	187	small GTPase mediated signal transduction	0.158573	0.471871	1
29	GO:0006508	0.221058	5.18976	0.242096	1	268	proteolysis	0.221058	0.471871	1
29	GO:0044260	0.229719	3.33725	0.923216	2	1022	cellular macromolecule metabolic process	0.229719	0.471871	1
29	GO:0019538	0.233428	3.29515	0.932249	2	1032	protein metabolic process	0.233428	0.471871	1
29	GO:0006468	0.235936	4.80488	0.260163	1	288	protein amino acid phosphorylation	0.235936	0.471871	1
29	GO:0006796	0.303025	3.53718	0.345077	1	382	phosphate metabolic process	0.303025	0.53871	1
29	GO:0006464	0.386529	2.56955	0.459801	1	509	protein modification process	0.386529	0.618446	1
29	GO:0051234	0.565661	1.4391	0.752484	1	833	establishment of localization	0.565661	0.791321	1
29	GO:0007165	0.593491	1.32174	0.805781	1	892	signal transduction	0.593491	0.791321	1
29	GO:0043283	0.767268	0.758204	1.22132	1	1352	biopolymer metabolic process	0.767268	0.817925	1
29	GO:0009987	0.783511	0.859261	3.1093	3	3442	cellular process	0.783511	0.817925	1
29	GO:0008152	0.793134	0.733542	2.30714	2	2554	metabolic process	0.793134	0.817925	1
29	GO:0050789	0.817925	0.627988	1.38663	1	1535	regulation of biological process	0.817925	0.817925	1
30	GO:0030836	0.00564589	Inf	0.00564589	1	1	positive regulation of actin filament depolymerization	0.00564589	0.154366	0.796075
30	GO:0045950	0.00564589	Inf	0.00564589	1	1	negative regulation of mitotic recombination	0.00564589	0.154366	0.796075
30	GO:0006900	0.0112612	183.417	0.0112918	1	2	membrane budding	0.0112612	0.154366	0.796075
30	GO:0046632	0.0112612	183.417	0.0112918	1	2	alpha-beta T cell differentiation	0.0112612	0.154366	0.796075
30	GO:0048268	0.0112612	183.417	0.0112918	1	2	clathrin coat assembly	0.0112612	0.154366	0.796075
30	GO:0000018	0.016846	91.6875	0.0169377	1	3	regulation of DNA recombination	0.016846	0.154366	0.796075
30	GO:0006122	0.016846	91.6875	0.0169377	1	3	mitochondrial electron transport, ubiquinol to cytochrome c	0.016846	0.154366	0.796075
30	GO:0010638	0.016846	91.6875	0.0169377	1	3	positive regulation of organelle organization and biogenesis	0.016846	0.154366	0.796075
30	GO:0046641	0.016846	91.6875	0.0169377	1	3	positive regulation of alpha-beta T cell proliferation	0.016846	0.154366	0.796075
30	GO:0000723	0.0224005	61.1111	0.0225836	1	4	telomere maintenance	0.0224005	0.154366	0.796075
30	GO:0046634	0.0224005	61.1111	0.0225836	1	4	regulation of alpha-beta T cell activation	0.0224005	0.154366	0.796075
30	GO:0051053	0.0224005	61.1111	0.0225836	1	4	negative regulation of DNA metabolic process	0.0224005	0.154366	0.796075
30	GO:0051098	0.0224005	61.1111	0.0225836	1	4	regulation of binding	0.0224005	0.154366	0.796075
30	GO:0019219	0.0266956	48.35	0.0269715	1	5	regulation of nucleobase, nucleoside, nucleotide and nucleic acid metabolic process	0.0266956	0.154366	0.796075
30	GO:0000910	0.027925	45.8229	0.0282294	1	5	cytokinesis	0.027925	0.154366	0.796075
30	GO:0042129	0.027925	45.8229	0.0282294	1	5	regulation of T cell proliferation	0.027925	0.154366	0.796075
30	GO:0050671	0.027925	45.8229	0.0282294	1	5	positive regulation of lymphocyte proliferation	0.027925	0.154366	0.796075
30	GO:0006260	0.0294606	8.23629	0.271003	2	48	DNA replication	0.0294606	0.154366	0.796075
30	GO:0032944	0.0334194	36.65	0.0338753	1	6	regulation of mononuclear cell proliferation	0.0334194	0.154366	0.796075
30	GO:0042773	0.0334194	36.65	0.0338753	1	6	ATP synthesis coupled electron transport	0.0334194	0.154366	0.796075
30	GO:0050870	0.0334194	36.65	0.0338753	1	6	positive regulation of T cell activation	0.0334194	0.154366	0.796075
30	GO:0002696	0.038884	30.5347	0.0395212	1	7	positive regulation of leukocyte activation	0.038884	0.163989	0.845703
30	GO:0022900	0.038884	30.5347	0.0395212	1	7	electron transport chain	0.038884	0.163989	0.845703
30	GO:0019222	0.0411306	28.5414	0.0418519	1	8	regulation of metabolic process	0.0411306	0.165344	0.85269
30	GO:0050865	0.0443189	26.1667	0.0451671	1	8	regulation of cell activation	0.0443189	0.165344	0.85269
30	GO:0051249	0.0443189	26.1667	0.0451671	1	8	regulation of lymphocyte activation	0.0443189	0.165344	0.85269
30	GO:0051247	0.0497244	22.8906	0.050813	1	9	positive regulation of protein metabolic process	0.0497244	0.172259	0.888355
30	GO:0051261	0.0497244	22.8906	0.050813	1	9	protein depolymerization	0.0497244	0.172259	0.888355
30	GO:0045449	0.0538493	5.85336	0.377716	2	65	regulation of transcription	0.0538493	0.179666	0.92655
30	GO:0006281	0.0555668	5.7141	0.383921	2	68	DNA repair	0.0555668	0.179666	0.92655
30	GO:0043933	0.0697384	15.5725	0.0719889	1	13	macromolecular complex subunit organization	0.0697384	0.196921	1
30	GO:0002682	0.0710541	15.2465	0.0733966	1	13	regulation of immune system process	0.0710541	0.196921	1
30	GO:0030098	0.0710541	15.2465	0.0733966	1	13	lymphocyte differentiation	0.0710541	0.196921	1
30	GO:0034623	0.0710541	15.2465	0.0733966	1	13	cellular macromolecular complex disassembly	0.0710541	0.196921	1
30	GO:0043241	0.0710541	15.2465	0.0733966	1	13	protein complex disassembly	0.0710541	0.196921	1
30	GO:0008064	0.0815458	13.0625	0.0846883	1	15	regulation of actin polymerization and/or depolymerization	0.0815458	0.205844	1
30	GO:0032535	0.0815458	13.0625	0.0846883	1	15	regulation of cellular component size	0.0815458	0.205844	1
30	GO:0032956	0.0815458	13.0625	0.0846883	1	15	regulation of actin cytoskeleton organization and biogenesis	0.0815458	0.205844	1
30	GO:0065007	0.0827619	1.88673	9.1407	13	1619	biological regulation	0.0827619	0.205844	1
30	GO:0006950	0.0906329	3.0573	1.07836	3	191	response to stress	0.0906329	0.215402	1
30	GO:0007264	0.0910461	4.26162	0.509578	2	92	small GTPase mediated signal transduction	0.0910461	0.215402	1
30	GO:0051493	0.102189	10.1505	0.107272	1	19	regulation of cytoskeleton organization and biogenesis	0.102189	0.236008	1
30	GO:0007243	0.10728	9.61404	0.112918	1	20	protein kinase cascade	0.10728	0.242003	1
30	GO:0030097	0.117378	8.69444	0.12421	1	22	hemopoiesis	0.117378	0.258766	1
30	GO:0008284	0.132321	7.60243	0.141147	1	25	positive regulation of cell proliferation	0.132321	0.285225	1
30	GO:0016310	0.135647	7.41304	0.144928	1	25	phosphorylation	0.135647	0.285505	1
30	GO:0048518	0.138337	3.27155	0.654923	2	116	positive regulation of biological process	0.138337	0.285505	1
30	GO:0002520	0.14702	6.75309	0.158085	1	28	immune system development	0.14702	0.297104	1
30	GO:0006397	0.151867	6.51042	0.163731	1	29	mRNA processing	0.151867	0.300634	1
30	GO:0006928	0.175705	5.51768	0.19196	1	34	cell motility	0.175705	0.340868	1
30	GO:0030029	0.194312	4.91667	0.214544	1	38	actin filament-based process	0.194312	0.362466	1
30	GO:0051128	0.194312	4.91667	0.214544	1	38	regulation of cellular component organization and biogenesis	0.194312	0.362466	1
30	GO:0007156	0.203463	4.66239	0.225836	1	40	homophilic cell adhesion	0.203463	0.372376	1
30	GO:0007165	0.225084	1.54589	5.03613	7	892	signal transduction	0.225084	0.404317	1
30	GO:0060255	0.246349	1.5938	3.39883	5	602	regulation of macromolecule metabolic process	0.246349	0.429126	1
30	GO:0031324	0.247743	3.70238	0.282294	1	50	negative regulation of cellular metabolic process	0.247743	0.429126	1
30	GO:0050794	0.26416	1.69222	2.63927	4	578	regulation of cellular process	0.26416	0.449535	1
30	GO:0031325	0.273166	3.29394	0.31617	1	56	positive regulation of cellular metabolic process	0.273166	0.456847	1
30	GO:0006139	0.284311	2.01428	1.0533	2	208	nucleobase, nucleoside, nucleotide and nucleic acid metabolic process	0.284311	0.467427	1
30	GO:0030163	0.333166	2.57917	0.400858	1	71	protein catabolic process	0.333166	0.538619	1
30	GO:0043284	0.339315	1.43627	2.94589	4	561	biopolymer biosynthetic process	0.339315	0.539566	1
30	GO:0051276	0.366853	2.28059	0.451671	1	80	chromosome organization and biogenesis	0.366853	0.573947	1
30	GO:0042592	0.377714	2.19563	0.468609	1	83	homeostatic process	0.377714	0.575653	1
30	GO:0006886	0.381294	2.16867	0.474255	1	84	intracellular protein transport	0.381294	0.575653	1
30	GO:0009889	0.385747	1.32885	3.13911	4	556	regulation of biosynthetic process	0.385747	0.575653	1
30	GO:0065003	0.416028	1.931	0.530714	1	94	macromolecular complex assembly	0.416028	0.607186	1
30	GO:0051056	0.419397	1.91002	0.53636	1	95	regulation of small GTPase mediated signal transduction	0.419397	0.607186	1
30	GO:0009057	0.470822	1.62614	0.626694	1	111	macromolecule catabolic process	0.470822	0.658156	1
30	GO:0007186	0.471692	1.30025	1.56956	2	278	G-protein coupled receptor protein signaling pathway	0.471692	0.658156	1
30	GO:0010467	0.474958	1.14335	4.48848	5	795	gene expression	0.474958	0.658156	1
30	GO:0048513	0.52622	1.38049	0.733966	1	130	organ development	0.52622	0.708118	1
30	GO:0048519	0.528976	1.36955	0.739612	1	131	negative regulation of biological process	0.528976	0.708118	1
30	GO:0016070	0.535061	1.34908	0.751139	1	129	RNA metabolic process	0.535061	0.708118	1
30	GO:0006996	0.540214	1.32867	0.76208	1	144	organelle organization and biogenesis	0.540214	0.708118	1
30	GO:0007155	0.555701	1.26875	0.79607	1	141	cell adhesion	0.555701	0.712557	1
30	GO:0030154	0.558292	1.25946	0.801716	1	142	cell differentiation	0.558292	0.712557	1
30	GO:0045184	0.571031	1.2149	0.829946	1	147	establishment of protein localization	0.571031	0.71437	1
30	GO:0051179	0.579952	1.00711	3.97656	4	707	localization	0.579952	0.71437	1
30	GO:0006810	0.588403	1.00647	2.98322	3	511	transport	0.588403	0.71437	1
30	GO:0009987	0.589172	1.14452	1.82498	2	431	cellular process	0.589172	0.71437	1
30	GO:0043283	0.597646	1.00033	2.99919	3	615	biopolymer metabolic process	0.597646	0.715494	1
30	GO:0033036	0.604851	1.10495	0.908988	1	161	macromolecule localization	0.604851	0.715494	1
30	GO:0051649	0.623011	1.05035	0.954155	1	169	establishment of localization in cell	0.623011	0.728097	1
30	GO:0006793	0.648545	0.920595	2.15673	2	382	phosphorus metabolic process	0.648545	0.748915	1
30	GO:0009058	0.681853	0.864518	2.27789	2	420	biosynthetic process	0.681853	0.778115	1
30	GO:0006355	0.760768	0.731141	2.65357	2	470	regulation of transcription, DNA-dependent	0.760768	0.852474	1
30	GO:0032774	0.76935	0.717391	2.69874	2	478	RNA biosynthetic process	0.76935	0.852474	1
30	GO:0044267	0.784683	0.658994	1.48104	1	236	cellular protein metabolic process	0.784683	0.852474	1
30	GO:0008152	0.785793	0.664171	1.44225	1	256	metabolic process	0.785793	0.852474	1
30	GO:0006508	0.790955	0.645443	1.5131	1	268	proteolysis	0.790955	0.852474	1
30	GO:0006468	0.814748	0.597561	1.62602	1	288	protein amino acid phosphorylation	0.814748	0.868467	1
30	GO:0007275	0.83392	0.559836	1.72764	1	306	multicellular organismal development	0.83392	0.879242	1
30	GO:0006811	0.844683	0.538898	1.78975	1	317	ion transport	0.844683	0.881013	1
30	GO:0043170	0.861752	0.506719	1.84125	1	396	macromolecule metabolic process	0.861752	0.889255	1
30	GO:0044238	0.908979	0.550876	6.08239	4	1268	primary metabolic process	0.908979	0.928115	1
30	GO:0006464	0.953188	0.319472	2.87376	1	509	protein modification process	0.953188	0.963117	1
30	GO:0044237	0.989468	0.199789	3.87904	1	875	cellular metabolic process	0.989468	0.989468	1
31	GO:0006464	0.067574	7.72584	0.459801	2	509	protein modification process	0.067574	0.647769	1
31	GO:0044260	0.229719	3.33725	0.923216	2	1022	cellular macromolecule metabolic process	0.229719	0.647769	1
31	GO:0019538	0.233428	3.29515	0.932249	2	1032	protein metabolic process	0.233428	0.647769	1
31	GO:0006468	0.235936	4.80488	0.260163	1	288	protein amino acid phosphorylation	0.235936	0.647769	1
31	GO:0007275	0.249142	4.50164	0.276423	1	306	multicellular organismal development	0.249142	0.647769	1
31	GO:0006796	0.303025	3.53718	0.345077	1	382	phosphate metabolic process	0.303025	0.656553	1
31	GO:0043283	0.357696	2.27704	1.22132	2	1352	biopolymer metabolic process	0.357696	0.664293	1
31	GO:0006810	0.563239	1.44982	0.747967	1	828	transport	0.563239	0.771538	1
31	GO:0051179	0.582337	1.36755	0.784101	1	868	localization	0.582337	0.771538	1
31	GO:0007165	0.593491	1.32174	0.805781	1	892	signal transduction	0.593491	0.771538	1
31	GO:0009987	0.783511	0.859261	3.1093	3	3442	cellular process	0.783511	0.817925	1
31	GO:0008152	0.793134	0.733542	2.30714	2	2554	metabolic process	0.793134	0.817925	1
31	GO:0050789	0.817925	0.627988	1.38663	1	1535	regulation of biological process	0.817925	0.817925	1
32	GO:0006481	0.0031617	Inf	0.0031617	1	1	C-terminal protein amino acid methylation	0.0031617	0.214241	1
32	GO:0048519	0.00725264	9.1321	0.414182	3	131	negative regulation of biological process	0.00725264	0.214241	1
32	GO:0008360	0.00945727	169.692	0.00948509	1	3	regulation of cell shape	0.00945727	0.214241	1
32	GO:0030178	0.0125912	113.103	0.0126468	1	4	negative regulation of Wnt receptor signaling pathway	0.0125912	0.214241	1
32	GO:0007205	0.0188314	67.8308	0.0189702	1	6	activation of protein kinase C activity	0.0188314	0.214241	1
32	GO:0008213	0.0188314	67.8308	0.0189702	1	6	protein amino acid alkylation	0.0188314	0.214241	1
32	GO:0006298	0.0219378	56.5128	0.0221319	1	7	mismatch repair	0.0219378	0.214241	1
32	GO:0048869	0.024941	48.4773	0.0251983	1	9	cellular developmental process	0.024941	0.214241	1
32	GO:0006396	0.0266884	9.02917	0.259259	2	82	RNA processing	0.0266884	0.214241	1
32	GO:0007219	0.0312022	37.6496	0.031617	1	10	Notch signaling pathway	0.0312022	0.214241	1
32	GO:0022603	0.0312022	37.6496	0.031617	1	10	regulation of anatomical structure morphogenesis	0.0312022	0.214241	1
32	GO:0006916	0.0373331	30.7902	0.0379404	1	12	anti-apoptosis	0.0373331	0.214241	1
32	GO:0048015	0.0373331	30.7902	0.0379404	1	12	phosphoinositide-mediated signaling	0.0373331	0.214241	1
32	GO:0006364	0.040385	28.2179	0.0411021	1	13	rRNA processing	0.040385	0.214241	1
32	GO:0043414	0.040385	28.2179	0.0411021	1	13	biopolymer methylation	0.040385	0.214241	1
32	GO:0008219	0.0443128	6.77358	0.341463	2	108	cell death	0.0443128	0.214241	1
32	GO:0045860	0.046462	24.1758	0.0474255	1	15	positive regulation of protein kinase activity	0.046462	0.214241	1
32	GO:0051347	0.046462	24.1758	0.0474255	1	15	positive regulation of transferase activity	0.046462	0.214241	1
32	GO:0009968	0.057278	19.2632	0.0587703	1	20	negative regulation of signal transduction	0.057278	0.232016	1
32	GO:0043549	0.0585088	18.7863	0.0600723	1	19	regulation of kinase activity	0.0585088	0.232016	1
32	GO:0006261	0.0614983	17.7935	0.063234	1	20	DNA-dependent DNA replication	0.0614983	0.232016	1
32	GO:0008033	0.0614983	17.7935	0.063234	1	20	tRNA processing	0.0614983	0.232016	1
32	GO:0007275	0.0673618	3.70027	0.96748	3	306	multicellular organismal development	0.0673618	0.233268	1
32	GO:0001558	0.067451	16.0916	0.0695574	1	22	regulation of cell growth	0.067451	0.233268	1
32	GO:0030154	0.0722344	5.0881	0.448961	2	142	cell differentiation	0.0722344	0.239818	1
32	GO:0008361	0.0792512	13.5046	0.0822042	1	26	regulation of cell size	0.0792512	0.252994	1
32	GO:0043069	0.0880103	12.0495	0.0916893	1	29	negative regulation of programmed cell death	0.0880103	0.258384	1
32	GO:0045454	0.0909127	11.6313	0.0948509	1	30	cell redox homeostasis	0.0909127	0.258384	1
32	GO:0006915	0.0915029	11.5941	0.0954785	1	32	apoptosis	0.0915029	0.258384	1
32	GO:0032502	0.0933917	11.4743	0.0974889	1	36	developmental process	0.0933917	0.258384	1
32	GO:0000902	0.0995687	10.5337	0.104336	1	33	cell morphogenesis	0.0995687	0.266587	1
32	GO:0006730	0.110991	9.3547	0.116983	1	37	one-carbon compound metabolic process	0.110991	0.286288	1
32	GO:0051128	0.113825	9.09979	0.120145	1	38	regulation of cellular component organization and biogenesis	0.113825	0.286288	1
32	GO:0022613	0.122279	8.41154	0.12963	1	41	ribonucleoprotein complex biogenesis and assembly	0.122279	0.298503	1
32	GO:0042127	0.136201	7.46838	0.145438	1	46	regulation of cell proliferation	0.136201	0.322991	1
32	GO:0040007	0.160746	6.21083	0.173893	1	55	growth	0.160746	0.347818	1
32	GO:0006511	0.163432	6.0965	0.177055	1	56	ubiquitin-dependent protein catabolic process	0.163432	0.347818	1
32	GO:0043632	0.163432	6.0965	0.177055	1	56	modification-dependent macromolecule catabolic process	0.163432	0.347818	1
32	GO:0051603	0.163432	6.0965	0.177055	1	56	proteolysis involved in cellular protein catabolic process	0.163432	0.347818	1
32	GO:0006139	0.177443	2.90662	0.769578	2	223	nucleobase, nucleoside, nucleotide and nucleic acid metabolic process	0.177443	0.368195	1
32	GO:0030163	0.202789	4.77363	0.224481	1	71	protein catabolic process	0.202789	0.391429	1
32	GO:0042981	0.202789	4.77363	0.224481	1	71	regulation of apoptosis	0.202789	0.391429	1
32	GO:0050790	0.202789	4.77363	0.224481	1	71	regulation of catalytic activity	0.202789	0.391429	1
32	GO:0006974	0.21045	4.57429	0.233966	1	74	response to DNA damage stimulus	0.21045	0.396986	1
32	GO:0042592	0.233028	4.06379	0.262421	1	83	homeostatic process	0.233028	0.409768	1
32	GO:0055114	0.233028	4.06379	0.262421	1	83	oxidation reduction	0.233028	0.409768	1
32	GO:0006886	0.235499	4.0139	0.265583	1	84	intracellular protein transport	0.235499	0.409768	1
32	GO:0016192	0.24042	3.91765	0.271906	1	86	vesicle-mediated transport	0.24042	0.409768	1
32	GO:0050793	0.241911	3.9067	0.273653	1	93	regulation of developmental process	0.241911	0.409768	1
32	GO:0009057	0.299494	3.00979	0.350949	1	111	macromolecule catabolic process	0.299494	0.494755	1
32	GO:0007166	0.304006	2.9851	0.356522	1	123	cell surface receptor linked signal transduction	0.304006	0.494755	1
32	GO:0006259	0.341505	2.55516	0.411021	1	130	DNA metabolic process	0.341505	0.545094	1
32	GO:0007155	0.364745	2.34835	0.445799	1	141	cell adhesion	0.364745	0.569076	1
32	GO:0044248	0.375055	2.26472	0.461608	1	146	cellular catabolic process	0.375055	0.569076	1
32	GO:0045184	0.377098	2.24868	0.46477	1	147	establishment of protein localization	0.377098	0.569076	1
32	GO:0009987	0.395471	3.50534	0.444795	1	282	cellular process	0.395471	0.581706	1
32	GO:0033036	0.40506	2.04519	0.509033	1	161	macromolecule localization	0.40506	0.581706	1
32	GO:0065007	0.407153	1.30239	5.11879	6	1619	biological regulation	0.407153	0.581706	1
32	GO:0006412	0.414761	1.98089	0.524842	1	166	translation	0.414761	0.581706	1
32	GO:0051649	0.420511	1.94414	0.534327	1	169	establishment of localization in cell	0.420511	0.581706	1
32	GO:0048856	0.44848	1.77848	0.581752	1	184	anatomical structure development	0.44848	0.610227	1
32	GO:0006996	0.52027	1.43214	0.714544	1	226	organelle organization and biogenesis	0.52027	0.69649	1
32	GO:0043283	0.529681	1.11914	3.69614	4	1222	biopolymer metabolic process	0.529681	0.697834	1
32	GO:0007186	0.597127	1.14885	0.878952	1	278	G-protein coupled receptor protein signaling pathway	0.597127	0.7744	1
32	GO:0007154	0.609229	0.991788	3.01942	3	955	cell communication	0.609229	0.777939	1
32	GO:0050896	0.638566	1.02191	0.980126	1	310	response to stimulus	0.638566	0.803045	1
32	GO:0007242	0.653058	0.980829	1.01807	1	322	intracellular signaling cascade	0.653058	0.809012	1
32	GO:0044267	0.666432	0.950236	1.04764	1	328	cellular protein metabolic process	0.666432	0.813439	1
32	GO:0043170	0.749403	0.752598	1.28108	1	434	macromolecule metabolic process	0.749403	0.891542	1
32	GO:0050794	0.759605	0.741673	2.53446	2	876	regulation of cellular process	0.759605	0.891542	1
32	GO:0006355	0.792656	0.64704	1.486	1	470	regulation of transcription, DNA-dependent	0.792656	0.891542	1
32	GO:0032774	0.798456	0.634898	1.51129	1	478	RNA biosynthetic process	0.798456	0.891542	1
32	GO:0044238	0.814942	0.672332	3.93567	3	1268	primary metabolic process	0.814942	0.891542	1
32	GO:0006464	0.819538	0.59146	1.6093	1	509	protein modification process	0.819538	0.891542	1
32	GO:0019219	0.838557	0.553018	1.70732	1	540	regulation of nucleobase, nucleoside, nucleotide and nucleic acid metabolic process	0.838557	0.891542	1
32	GO:0010468	0.845964	0.538183	1.74842	1	553	regulation of gene expression	0.845964	0.891542	1
32	GO:0010556	0.845964	0.538183	1.74842	1	553	regulation of macromolecule biosynthetic process	0.845964	0.891542	1
32	GO:0006350	0.846521	0.537071	1.75158	1	554	transcription	0.846521	0.891542	1
32	GO:0009058	0.848576	0.588638	3.08582	2	976	biosynthetic process	0.848576	0.891542	1
32	GO:0019222	0.87624	0.477878	1.93812	1	613	regulation of metabolic process	0.87624	0.909099	1
32	GO:0051179	0.905447	0.418791	2.15397	1	707	localization	0.905447	0.923965	1
32	GO:0006810	0.912833	0.403509	2.22156	1	742	transport	0.912833	0.923965	1
32	GO:0044237	0.972248	0.255274	2.95321	1	1115	cellular metabolic process	0.972248	0.972248	1
33	GO:0045449	0.0033951	11.7248	0.312026	3	65	regulation of transcription	0.0033951	0.0894309	0.434707
33	GO:0006425	0.00496838	Inf	0.00496838	1	1	glutaminyl-tRNA aminoacylation	0.00496838	0.0894309	0.434707
33	GO:0032205	0.00496838	Inf	0.00496838	1	1	negative regulation of telomere maintenance	0.00496838	0.0894309	0.434707
33	GO:0060048	0.00496838	Inf	0.00496838	1	1	cardiac muscle contraction	0.00496838	0.0894309	0.434707
33	GO:0007004	0.0099132	209.762	0.00993677	1	2	telomere maintenance via telomerase	0.0099132	0.101964	0.495629
33	GO:0007158	0.0099132	209.762	0.00993677	1	2	neuron adhesion	0.0099132	0.101964	0.495629
33	GO:0033044	0.0099132	209.762	0.00993677	1	2	regulation of chromosome organization and biogenesis	0.0099132	0.101964	0.495629
33	GO:0006424	0.0148346	104.857	0.0149051	1	3	glutamyl-tRNA aminoacylation	0.0148346	0.133511	0.648971
33	GO:0003015	0.0197325	69.8889	0.0198735	1	4	heart process	0.0197325	0.134648	0.654498
33	GO:0032200	0.0197325	69.8889	0.0198735	1	4	telomere organization and biogenesis	0.0197325	0.134648	0.654498
33	GO:0060255	0.0223503	2.98902	2.99097	7	602	regulation of macromolecule metabolic process	0.0223503	0.134648	0.654498
33	GO:0006914	0.0246073	52.4048	0.0248419	1	5	autophagy	0.0246073	0.134648	0.654498
33	GO:0042176	0.0246073	52.4048	0.0248419	1	5	regulation of protein catabolic process	0.0246073	0.134648	0.654498
33	GO:0010467	0.0261816	2.90916	3.09925	7	629	gene expression	0.0261816	0.134648	0.654498
33	GO:0060249	0.0294589	41.9143	0.0298103	1	6	anatomical structure homeostasis	0.0294589	0.141403	0.687332
33	GO:0051052	0.0390931	29.9252	0.0397471	1	8	regulation of DNA metabolic process	0.0390931	0.175919	0.855108
33	GO:0009889	0.0487933	2.62909	2.76242	6	556	regulation of biosynthetic process	0.0487933	0.206654	1
33	GO:0008015	0.0533734	20.9333	0.0546522	1	11	blood circulation	0.0533734	0.213494	1
33	GO:0006936	0.0580883	19.026	0.0596206	1	12	muscle contraction	0.0580883	0.215248	1
33	GO:0031323	0.0619129	2.45905	2.92638	6	589	regulation of cellular metabolic process	0.0619129	0.215248	1
33	GO:0001701	0.0627808	17.4365	0.064589	1	13	in utero embryonic development	0.0627808	0.215248	1
33	GO:0051129	0.0767248	13.9397	0.0794941	1	16	negative regulation of cellular component organization and biogenesis	0.0767248	0.251099	1
33	GO:0006917	0.0859105	12.2941	0.0894309	1	18	induction of apoptosis	0.0859105	0.268937	1
33	GO:0008380	0.0904706	11.6085	0.0943993	1	19	RNA splicing	0.0904706	0.271412	1
33	GO:0050789	0.105675	10.0769	0.110959	1	27	regulation of biological process	0.105675	0.302872	1
33	GO:0009792	0.112947	9.07453	0.119241	1	24	embryonic development ending in birth or egg hatching	0.112947	0.302872	1
33	GO:0043283	0.116151	2.54312	1.94137	4	540	biopolymer metabolic process	0.116151	0.302872	1
33	GO:0043284	0.121194	2.13748	2.68973	5	561	biopolymer biosynthetic process	0.121194	0.302872	1
33	GO:0043068	0.126178	8.02198	0.134146	1	27	positive regulation of programmed cell death	0.126178	0.302872	1
33	GO:0016070	0.126197	3.52385	0.620506	2	129	RNA metabolic process	0.126197	0.302872	1
33	GO:0006397	0.134893	7.44558	0.144083	1	29	mRNA processing	0.134893	0.313244	1
33	GO:0045454	0.139219	7.18719	0.149051	1	30	cell redox homeostasis	0.139219	0.313244	1
33	GO:0045934	0.152075	6.50893	0.163957	1	33	negative regulation of nucleobase, nucleoside, nucleotide and nucleic acid metabolic process	0.152075	0.33103	1
33	GO:0043039	0.15632	6.31025	0.168925	1	34	tRNA aminoacylation	0.15632	0.33103	1
33	GO:0006468	0.168739	2.2831	1.43089	3	288	protein amino acid phosphorylation	0.168739	0.34712	1
33	GO:0006260	0.213654	4.41641	0.238482	1	48	DNA replication	0.213654	0.427307	1
33	GO:0009892	0.221534	4.23421	0.248419	1	50	negative regulation of metabolic process	0.221534	0.431093	1
33	GO:0006464	0.241603	1.71661	2.52891	4	509	protein modification process	0.241603	0.457774	1
33	GO:0065007	0.277249	3.37229	0.319392	1	84	biological regulation	0.277249	0.511844	1
33	GO:0006796	0.294121	1.67768	1.89792	3	382	phosphate metabolic process	0.294121	0.517536	1
33	GO:0042981	0.299854	2.94966	0.352755	1	71	regulation of apoptosis	0.299854	0.517536	1
33	GO:0006139	0.305705	1.92475	1.10924	2	264	nucleobase, nucleoside, nucleotide and nucleic acid metabolic process	0.305705	0.517536	1
33	GO:0042592	0.309084	2.84539	0.365672	1	77	homeostatic process	0.309084	0.517536	1
33	GO:0050794	0.320225	2.79119	0.379562	1	88	regulation of cellular process	0.320225	0.524005	1
33	GO:0003008	0.34117	2.51103	0.412376	1	83	system process	0.34117	0.534005	1
33	GO:0043285	0.34117	2.51103	0.412376	1	83	biopolymer catabolic process	0.34117	0.534005	1
33	GO:0008152	0.375531	1.36079	5.93483	7	1379	metabolic process	0.375531	0.570228	1
33	GO:0007049	0.380152	2.1844	0.471996	1	95	cell cycle	0.380152	0.570228	1
33	GO:0006520	0.389548	2.11537	0.486902	1	98	amino acid metabolic process	0.389548	0.570423	1
33	GO:0050793	0.404906	2.00934	0.511743	1	103	regulation of developmental process	0.404906	0.570423	1
33	GO:0019538	0.408487	1.23538	5.12737	6	1032	protein metabolic process	0.408487	0.570423	1
33	GO:0006355	0.418273	1.33179	2.33514	3	470	regulation of transcription, DNA-dependent	0.418273	0.570423	1
33	GO:0008219	0.419895	1.91322	0.536585	1	108	cell death	0.419895	0.570423	1
33	GO:0032774	0.429426	1.3067	2.37489	3	478	RNA biosynthetic process	0.429426	0.572568	1
33	GO:0048518	0.44313	1.77681	0.576332	1	116	positive regulation of biological process	0.44313	0.580098	1
33	GO:0007275	0.455523	1.34934	1.52033	2	306	multicellular organismal development	0.455523	0.585672	1
33	GO:0006807	0.468208	1.64439	0.621048	1	125	nitrogen compound metabolic process	0.468208	0.591421	1
33	GO:0005975	0.497396	1.50653	0.6757	1	136	carbohydrate metabolic process	0.497396	0.617457	1
33	GO:0007155	0.510152	1.45102	0.700542	1	141	cell adhesion	0.510152	0.619732	1
33	GO:0006082	0.525051	1.38943	0.730352	1	147	organic acid metabolic process	0.525051	0.619732	1
33	GO:0015031	0.525051	1.38943	0.730352	1	147	protein transport	0.525051	0.619732	1
33	GO:0008104	0.544245	1.31478	0.770099	1	155	protein localization	0.544245	0.632026	1
33	GO:0006412	0.569431	1.22395	0.824752	1	166	translation	0.569431	0.650778	1
33	GO:0009056	0.582603	1.17934	0.854562	1	172	catabolic process	0.582603	0.655428	1
33	GO:0044260	0.598235	0.980103	5.07769	5	1022	cellular macromolecule metabolic process	0.598235	0.660372	1
33	GO:0009987	0.605341	1.08932	4.83848	5	1509	cellular process	0.605341	0.660372	1
33	GO:0006996	0.685049	0.884868	1.12285	1	226	organelle organization and biogenesis	0.685049	0.736172	1
33	GO:0007165	0.810654	0.651779	2.91525	2	570	signal transduction	0.810654	0.846077	1
33	GO:0007242	0.810824	0.605993	1.59982	1	322	intracellular signaling cascade	0.810824	0.846077	1
33	GO:0009058	0.841319	0.546858	1.73554	1	420	biosynthetic process	0.841319	0.865357	1
33	GO:0051179	0.948038	0.408776	4.31256	2	868	localization	0.948038	0.96139	1
33	GO:0006810	0.973947	0.263235	3.34057	1	681	transport	0.973947	0.973947	1
34	GO:0015711	0.00810715	176.68	0.00813008	1	6	organic anion transport	0.00810715	0.210786	0.812458
34	GO:0006817	0.058191	20.3674	0.0596206	1	44	phosphate transport	0.058191	0.610471	1
34	GO:0006820	0.080954	14.8767	0.0836725	1	74	anion transport	0.080954	0.610471	1
34	GO:0051179	0.0939186	4.11214	1.17615	3	868	localization	0.0939186	0.610471	1
34	GO:0006810	0.181658	3.53166	0.795375	2	681	transport	0.181658	0.666187	1
34	GO:0015031	0.183464	5.85753	0.199187	1	147	protein transport	0.183464	0.666187	1
34	GO:0008104	0.192582	5.54286	0.210027	1	155	protein localization	0.192582	0.666187	1
34	GO:0006412	0.204981	5.16	0.224932	1	166	translation	0.204981	0.666187	1
34	GO:0007275	0.349432	2.69967	0.414634	1	306	multicellular organismal development	0.349432	0.843883	1
34	GO:0007242	0.364446	2.55514	0.436314	1	322	intracellular signaling cascade	0.364446	0.843883	1
34	GO:0009058	0.394737	1.77002	1.32249	2	976	biosynthetic process	0.394737	0.843883	1
34	GO:0006355	0.49016	1.68571	0.636856	1	470	regulation of transcription, DNA-dependent	0.49016	0.843883	1
34	GO:0032774	0.496315	1.65409	0.647696	1	478	RNA biosynthetic process	0.496315	0.843883	1
34	GO:0019219	0.541956	1.44082	0.731707	1	540	regulation of nucleobase, nucleoside, nucleotide and nucleic acid metabolic process	0.541956	0.843883	1
34	GO:0010468	0.551074	1.40217	0.749322	1	553	regulation of gene expression	0.551074	0.843883	1
34	GO:0010556	0.551074	1.40217	0.749322	1	553	regulation of macromolecule biosynthetic process	0.551074	0.843883	1
34	GO:0006350	0.551769	1.39928	0.750678	1	554	transcription	0.551769	0.843883	1
34	GO:0019222	0.591224	1.2451	0.830623	1	613	regulation of metabolic process	0.591224	0.853991	1
34	GO:0065007	0.709616	0.867347	2.19377	2	1619	biological regulation	0.709616	0.887792	1
34	GO:0050794	0.754727	0.77057	1.22452	1	949	regulation of cellular process	0.754727	0.887792	1
34	GO:0007154	0.767417	0.727044	1.29404	1	955	cell communication	0.767417	0.887792	1
34	GO:0044260	0.793091	0.66621	1.38482	1	1022	cellular macromolecule metabolic process	0.793091	0.887792	1
34	GO:0019538	0.796711	0.657808	1.39837	1	1032	protein metabolic process	0.796711	0.887792	1
34	GO:0044237	0.864893	0.507799	1.64856	1	1123	cellular metabolic process	0.864893	0.887792	1
34	GO:0044238	0.864982	0.507596	1.649	1	1120	primary metabolic process	0.864982	0.887792	1
34	GO:0043283	0.887792	0.454626	1.83198	1	1352	biopolymer metabolic process	0.887792	0.887792	1
35	GO:0042450	0.00945727	169.692	0.00948509	1	3	arginine biosynthetic process via ornithine	0.00945727	0.193065	0.852707
35	GO:0006457	0.0125287	13.7138	0.173893	2	55	protein folding	0.0125287	0.193065	0.852707
35	GO:0006525	0.0125912	113.103	0.0126468	1	4	arginine metabolic process	0.0125912	0.193065	0.852707
35	GO:0019794	0.0188314	67.8308	0.0189702	1	6	nonprotein amino acid metabolic process	0.0188314	0.216561	0.956484
35	GO:0006885	0.0281232	42.3654	0.0284553	1	9	regulation of pH	0.0281232	0.239217	1
35	GO:0009084	0.0312022	37.6496	0.031617	1	10	glutamine family amino acid biosynthetic process	0.0312022	0.239217	1
35	GO:0006865	0.049487	22.559	0.0505872	1	16	amino acid transport	0.049487	0.30112	1
35	GO:0015849	0.067451	16.0916	0.0695574	1	22	organic acid transport	0.067451	0.30112	1
35	GO:0051726	0.0792512	13.5046	0.0822042	1	26	regulation of cell cycle	0.0792512	0.30112	1
35	GO:0044260	0.0805589	2.50837	3.23126	6	1022	cellular macromolecule metabolic process	0.0805589	0.30112	1
35	GO:0055080	0.0821796	12.9822	0.0853659	1	27	cation homeostasis	0.0821796	0.30112	1
35	GO:0019538	0.0838631	2.47661	3.26287	6	1032	protein metabolic process	0.0838631	0.30112	1
35	GO:0009309	0.0850992	12.4986	0.0885276	1	28	amine biosynthetic process	0.0850992	0.30112	1
35	GO:0006814	0.0995687	10.5337	0.104336	1	33	sodium ion transport	0.0995687	0.32327	1
35	GO:0048878	0.110991	9.3547	0.116983	1	37	chemical homeostasis	0.110991	0.32327	1
35	GO:0007156	0.119469	8.62919	0.126468	1	40	homophilic cell adhesion	0.119469	0.32327	1
35	GO:0016055	0.119469	8.62919	0.126468	1	40	Wnt receptor signaling pathway	0.119469	0.32327	1
35	GO:0006508	0.20629	2.599	0.847335	2	268	proteolysis	0.20629	0.527185	1
35	GO:0006468	0.230022	2.40559	0.910569	2	288	protein amino acid phosphorylation	0.230022	0.556895	1
35	GO:0006519	0.306288	2.92784	0.360434	1	114	amino acid and derivative metabolic process	0.306288	0.704463	1
35	GO:0006807	0.330682	2.66129	0.395212	1	125	nitrogen compound metabolic process	0.330682	0.718235	1
35	GO:0006796	0.343504	1.7693	1.20777	2	382	phosphate metabolic process	0.343504	0.718235	1
35	GO:0007155	0.364745	2.34835	0.445799	1	141	cell adhesion	0.364745	0.722772	1
35	GO:0019752	0.377098	2.24868	0.46477	1	147	carboxylic acid metabolic process	0.377098	0.722772	1
35	GO:0065008	0.422415	1.93218	0.537489	1	170	regulation of biological quality	0.422415	0.777244	1
35	GO:0006812	0.4503	1.76839	0.584914	1	185	cation transport	0.4503	0.796684	1
35	GO:0006464	0.490308	1.28435	1.6093	2	509	protein modification process	0.490308	0.811108	1
35	GO:0008152	0.493718	1.71875	0.635771	1	273	metabolic process	0.493718	0.811108	1
35	GO:0006350	0.538211	1.16606	1.75158	2	554	transcription	0.538211	0.853715	1
35	GO:0007186	0.597127	1.14885	0.878952	1	278	G-protein coupled receptor protein signaling pathway	0.597127	0.875744	1
35	GO:0009059	0.598102	1.14974	0.878968	1	262	macromolecule biosynthetic process	0.598102	0.875744	1
35	GO:0044249	0.609213	1.11405	0.905063	1	275	cellular biosynthetic process	0.609213	0.875744	1
35	GO:0043283	0.661247	0.909792	4.27462	4	1352	biopolymer metabolic process	0.661247	0.916069	1
35	GO:0044238	0.70103	0.870949	2.20265	2	1045	primary metabolic process	0.70103	0.916069	1
35	GO:0044237	0.720007	0.84684	1.146	1	539	cellular metabolic process	0.720007	0.916069	1
35	GO:0051179	0.792402	0.682833	2.74435	2	868	localization	0.792402	0.916069	1
35	GO:0006355	0.792656	0.64704	1.486	1	470	regulation of transcription, DNA-dependent	0.792656	0.916069	1
35	GO:0032774	0.798456	0.634898	1.51129	1	478	RNA biosynthetic process	0.798456	0.916069	1
35	GO:0007165	0.806128	0.659925	2.82023	2	892	signal transduction	0.806128	0.916069	1
35	GO:0019219	0.838557	0.553018	1.70732	1	540	regulation of nucleobase, nucleoside, nucleotide and nucleic acid metabolic process	0.838557	0.916069	1
35	GO:0010468	0.845964	0.538183	1.74842	1	553	regulation of gene expression	0.845964	0.916069	1
35	GO:0010556	0.845964	0.538183	1.74842	1	553	regulation of macromolecule biosynthetic process	0.845964	0.916069	1
35	GO:0050789	0.859414	0.569565	3.14181	2	922	regulation of biological process	0.859414	0.916069	1
35	GO:0019222	0.87624	0.477878	1.93812	1	613	regulation of metabolic process	0.87624	0.916069	1
35	GO:0006810	0.927951	0.371429	2.37812	1	806	transport	0.927951	0.948572	1
35	GO:0009987	0.956723	0.279341	2.17407	1	1174	cellular process	0.956723	0.956723	1
36	GO:0002268	0.00722674	Inf	0.00722674	1	1	follicular dendritic cell differentiation	0.00722674	0.221403	1
36	GO:0008053	0.00722674	Inf	0.00722674	1	1	mitochondrial fusion	0.00722674	0.221403	1
36	GO:0002467	0.0144029	141.774	0.0144535	1	2	germinal center formation	0.0144029	0.221403	1
36	GO:0048536	0.0144029	141.774	0.0144535	1	2	spleen development	0.0144029	0.221403	1
36	GO:0001775	0.0147602	12.1444	0.187895	2	26	cell activation	0.0147602	0.221403	1
36	GO:0030183	0.0356311	35.4194	0.0361337	1	5	B cell differentiation	0.0356311	0.236372	1
36	GO:0048515	0.0356311	35.4194	0.0361337	1	5	spermatid differentiation	0.0356311	0.236372	1
36	GO:0002250	0.0426082	28.329	0.0433604	1	6	adaptive immune response	0.0426082	0.236372	1
36	GO:0006183	0.0426082	28.329	0.0433604	1	6	GTP biosynthetic process	0.0426082	0.236372	1
36	GO:0006228	0.0426082	28.329	0.0433604	1	6	UTP biosynthetic process	0.0426082	0.236372	1
36	GO:0006241	0.0426082	28.329	0.0433604	1	6	CTP biosynthetic process	0.0426082	0.236372	1
36	GO:0009208	0.0426082	28.329	0.0433604	1	6	pyrimidine ribonucleoside triphosphate metabolic process	0.0426082	0.236372	1
36	GO:0030198	0.0426082	28.329	0.0433604	1	6	extracellular matrix organization and biogenesis	0.0426082	0.236372	1
36	GO:0006355	0.0466673	2.37849	3.39657	7	470	regulation of transcription, DNA-dependent	0.0466673	0.236372	1
36	GO:0009220	0.0495364	23.6022	0.0505872	1	7	pyrimidine ribonucleotide biosynthetic process	0.0495364	0.236372	1
36	GO:0032774	0.0504261	2.33333	3.45438	7	478	RNA biosynthetic process	0.0504261	0.236372	1
36	GO:0006414	0.0700309	15.724	0.0722674	1	10	translational elongation	0.0700309	0.278919	1
36	GO:0048232	0.0767667	14.1484	0.0794941	1	11	male gamete generation	0.0767667	0.278919	1
36	GO:0019219	0.086285	2.02934	3.90244	7	540	regulation of nucleobase, nucleoside, nucleotide and nucleic acid metabolic process	0.086285	0.278919	1
36	GO:0006955	0.0877192	4.31984	0.497739	2	71	immune response	0.0877192	0.278919	1
36	GO:0010468	0.0953504	1.97436	3.99639	7	553	regulation of gene expression	0.0953504	0.278919	1
36	GO:0010556	0.0953504	1.97436	3.99639	7	553	regulation of macromolecule biosynthetic process	0.0953504	0.278919	1
36	GO:0006350	0.0960701	1.97024	4.00361	7	554	transcription	0.0960701	0.278919	1
36	GO:0002521	0.0966919	10.8759	0.101174	1	14	leukocyte differentiation	0.0966919	0.278919	1
36	GO:0009145	0.0966919	10.8759	0.101174	1	14	purine nucleoside triphosphate biosynthetic process	0.0966919	0.278919	1
36	GO:0009201	0.0966919	10.8759	0.101174	1	14	ribonucleoside triphosphate biosynthetic process	0.0966919	0.278919	1
36	GO:0006220	0.1162	8.83065	0.122855	1	17	pyrimidine nucleotide metabolic process	0.1162	0.322778	1
36	GO:0009205	0.122612	8.3093	0.130081	1	18	purine ribonucleoside triphosphate metabolic process	0.122612	0.328425	1
36	GO:0046649	0.1353	7.43124	0.144535	1	20	lymphocyte activation	0.1353	0.333637	1
36	GO:0019953	0.141577	7.05806	0.151762	1	21	sexual reproduction	0.141577	0.333637	1
36	GO:0042254	0.141577	7.05806	0.151762	1	21	ribosome biogenesis	0.141577	0.333637	1
36	GO:0019222	0.144074	1.75116	4.42999	7	613	regulation of metabolic process	0.144074	0.333637	1
36	GO:0007218	0.147811	6.72043	0.158988	1	22	neuropeptide signaling pathway	0.147811	0.333637	1
36	GO:0048534	0.155601	6.33623	0.168098	1	24	hemopoietic or lymphoid organ development	0.155601	0.333637	1
36	GO:0009141	0.160146	6.13324	0.173442	1	24	nucleoside triphosphate metabolic process	0.160146	0.333637	1
36	GO:0009152	0.160146	6.13324	0.173442	1	24	purine ribonucleotide biosynthetic process	0.160146	0.333637	1
36	GO:0006915	0.169905	2.83498	0.744354	2	103	apoptosis	0.169905	0.344403	1
36	GO:0008219	0.182892	2.69811	0.780488	2	108	cell death	0.182892	0.36097	1
36	GO:0006816	0.190231	5.03226	0.209575	1	29	calcium ion transport	0.190231	0.36583	1
36	GO:0009259	0.201971	4.69462	0.224029	1	31	ribonucleotide metabolic process	0.201971	0.378696	1
36	GO:0006163	0.207779	4.54214	0.231256	1	32	purine nucleotide metabolic process	0.207779	0.380083	1
36	GO:0016044	0.224958	4.13852	0.252936	1	35	membrane organization and biogenesis	0.224958	0.392368	1
36	GO:0035023	0.224958	4.13852	0.252936	1	35	regulation of Rho protein signal transduction	0.224958	0.392368	1
36	GO:0032502	0.256508	1.79167	1.76058	3	251	developmental process	0.256508	0.433516	1
36	GO:0009058	0.26011	1.38757	7.0533	9	976	biosynthetic process	0.26011	0.433516	1
36	GO:0048869	0.298388	1.90022	1.09124	2	151	cellular developmental process	0.298388	0.486503	1
36	GO:0006508	0.305454	1.61262	1.93677	3	268	proteolysis	0.305454	0.487427	1
[truncated: 3,162 more rows]
